# Supplementary material for: Viral piracy of host RNA phosphatase DUSP11 by avipoxviruses
Source: PLoS Pathog. 2025 Apr 21;21(4):e1013101. doi: 10.1371/journal.ppat.1013101 (PMC12058148; doi:10.1371/journal.ppat.1013101)
Supplement: S1 Table — (XLSX) [file ppat.1013101.s015.xlsx]

## Sheet: S1_Table
Description	Scientific Name	Max Score	Total Score	Query Cover	E value	Per. Ident*	Acc. Len	Accession
putative RNA phosphatase [Penguinpox virus 2]	Penguinpox virus 2	186	186	0.53	2e-54	50.84	247	QRM15716.1
putative RNA phosphatase [Albatrosspox virus]	Albatrosspox virus	186	186	0.53	2e-54	50.84	251	QRM16049.1
SWPV2-ORF080 [Shearwaterpox virus]	Shearwaterpox virus	184	184	0.56	6e-53	50	303	ARE67303.1
putative RNA phosphatase [Magpiepox virus]	Magpiepox virus	184	184	0.63	6e-53	45.79	286	QGM48715.1
DSP DUSP11 [Finch poxvirus]	Finch poxvirus	181	181	0.58	2e-49	46.77	501	UOX38764.1
SWPV1-074 [Shearwaterpox virus]	Shearwaterpox virus	172	172	0.52	4e-49	46.24	245	ARF02681.1
CNPV085 putative RNA phosphatase [Canarypox virus]	Canarypox virus	175	175	0.63	3e-48	44.24	403	NP_955108.1
putative RNA phosphatase [Mudlarkpox virus]	Mudlarkpox virus	175	175	0.53	3e-48	49.16	403	QRM15361.1
putative RNA phosphatase [Cheloniid poxvirus 1]	Cheloniid poxvirus 1	171	171	0.6	5e-48	43.78	303	QRI42800.1
protein tyrosine phosphatase 1 [Choristoneura fumiferana multiple nucleopolyhedrovirus]	Choristoneura fumiferana multiple nucleopolyhedrovirus	140	140	0.5	3e-37	44.71	177	NP_848321.1
protein tyrosine phosphatase 1 [Choristoneura occidentalis alphabaculovirus]	Choristoneura occidentalis alphabaculovirus	138	138	0.5	9e-37	44.71	177	AGR57030.1
protein tyrosine phosphatase 1 [Choristoneura rosaceana nucleopolyhedrovirus]	Choristoneura rosaceana nucleopolyhedrovirus	135	135	0.5	1e-35	44.71	177	YP_008378496.1
protein tyrosine phosphatase 1 [Choristoneura diversana nucleopolyhedrovirus]	Choristoneura diversana nucleopolyhedrovirus	135	135	0.5	1e-35	43.53	174	BBU37623.1
ptp1 [Neophasia sp. alphabaculovirus]	Neophasia sp. alphabaculovirus	135	135	0.53	2e-35	44.63	173	QBC76117.1
protein tyrosine phosphatase 1 [Condylorrhiza vestigialis mutiple nucleopolyhedrovirus]	Condylorrhiza vestigialis mutiple nucleopolyhedrovirus	135	135	0.5	2e-35	45.88	185	YP_009118615.1
ptp-1 [Choristoneura murinana nucleopolyhedrovirus]	Choristoneura murinana nucleopolyhedrovirus	135	135	0.5	2e-35	43.53	174	YP_008992233.1
ptp1 [Dasychira pudibunda nucleopolyhedrovirus]	Dasychira pudibunda nucleopolyhedrovirus	134	134	0.5	7e-35	41.76	177	WHM28453.1
protein tyrosine phosphatase 1 [Anticarsia gemmatalis nucleopolyhedrovirus]	Anticarsia gemmatalis nucleopolyhedrovirus	133	133	0.5	9e-35	45.88	174	YP_803403.1
Protein tyrosine phosphatase 1 [Hyphantria cunea nucleopolyhedrovirus]	Hyphantria cunea nucleopolyhedrovirus	133	133	0.54	1e-34	43.96	182	UIX56267.1
protein tyrosine phosphatase 1 [Choristoneura fumiferana DEF multiple nucleopolyhedrovirus]	Choristoneura fumiferana DEF multiple nucleopolyhedrovirus	132	132	0.53	3e-34	44.07	173	NP_932617.1
protein tyrosine phosphatase 1 [Anticarsia gemmatalis multiple nucleopolyhedrovirus]	Anticarsia gemmatalis multiple nucleopolyhedrovirus	130	130	0.5	8e-34	45.29	174	YP_009316171.1
protein tyrosine phosphatase 1 [Anticarsia gemmatalis multiple nucleopolyhedrovirus]	Anticarsia gemmatalis multiple nucleopolyhedrovirus	130	130	0.5	9e-34	45.29	174	ALR70119.1
protein tyrosine phosphatase 1 [Dasychira pudibunda nucleopolyhedrovirus]	Dasychira pudibunda nucleopolyhedrovirus	130	130	0.5	2e-33	41.18	177	AKR14224.1
ptp protein [Thysanoplusia orichalcea nucleopolyhedrovirus]	Thysanoplusia orichalcea nucleopolyhedrovirus	129	129	0.5	3e-33	43.27	167	YP_007250413.1
PTP-1 [Dione juno nucleopolyhedrovirus]	Dione juno nucleopolyhedrovirus	128	128	0.53	1e-32	42.13	184	YP_010799899.1
protein tyrosine phosphatase 1 [Spilosoma obliqua nucleopolyhedrosis virus]	Spilosoma obliqua nucleopolyhedrosis virus	127	127	0.5	2e-32	43.53	180	AUR45159.1
Protein tyrosine phosphatase 1 [Hyphantria cunea nucleopolyhedrovirus]	Hyphantria cunea nucleopolyhedrovirus	127	127	0.5	3e-32	43.53	180	YP_473330.1
PTP-1 [Epiphyas postvittana nucleopolyhedrovirus]	Epiphyas postvittana nucleopolyhedrovirus	126	126	0.5	4e-32	43.2	169	NP_203176.1
protein tyrosine phosphatase 1 [Orgyia pseudotsugata multiple nucleopolyhedrovirus]	Orgyia pseudotsugata multiple nucleopolyhedrovirus	127	127	0.5	4e-32	40	220	NP_046166.1
PTP [Bombyx mori nucleopolyhedrovirus]	Bombyx mori nucleopolyhedrovirus	124	124	0.5	2e-31	40.94	168	AGX01225.1
PTP [Bombyx mori nucleopolyhedrovirus]	Bombyx mori nucleopolyhedrovirus	124	124	0.5	2e-31	40.94	168	NP_047551.1
Protein tyrosine phosphatase 1 [Lonomia obliqua multiple nucleopolyhedrovirus]	Lonomia obliqua multiple nucleopolyhedrovirus	124	124	0.5	2e-31	40.94	171	YP_009666494.1
phosphotyrosine phosphatase [Bombyx mandarina nucleopolyhedrovirus]	Bombyx mandarina nucleopolyhedrovirus	124	124	0.5	3e-31	40.94	168	ACQ57327.1
ptp [Bombyx mori nucleopolyhedrovirus]	Bombyx mori nucleopolyhedrovirus	124	124	0.5	3e-31	40.94	168	WRK23391.1
ptp [Bombyx mori nucleopolyhedrovirus]	Bombyx mori nucleopolyhedrovirus	123	123	0.5	4e-31	40.94	168	QWC64843.1
PTP [Bombyx mori nucleopolyhedrovirus]	Bombyx mori nucleopolyhedrovirus	123	123	0.5	7e-31	40.94	168	AFN21248.1
PTP [Bombyx mori nucleopolyhedrovirus]	Bombyx mori nucleopolyhedrovirus	122	122	0.5	8e-31	40.94	168	AFN21110.1
PTP [Alphabaculovirus bomori]	Alphabaculovirus bomori	122	122	0.5	9e-31	40.94	168	WZB50497.1
tyrosine phosphatase NPV-PTP [Bombyx mori nucleopolyhedrovirus]	Bombyx mori nucleopolyhedrovirus	122	122	0.5	1e-30	40.94	168	AAG31657.1
Chain A, polynucleotide 5'-phosphatase [Autographa californica nucleopolyhedrovirus]	Autographa californica nucleopolyhedrovirus	122	122	0.5	1e-30	40.35	169	1YN9_A
protein tyrosine phosphatase [Autographa californica nucleopolyhedrovirus]	Autographa californica nucleopolyhedrovirus	122	122	0.5	1e-30	40.35	168	NP_054030.1
BVP=protein tyrosine phosphatase [Autographa californica multicapsid nuclear polyhedrosis virus AcMNPV, Peptide, 167 aa] [Autographa californica nucleopolyhedrovirus]	Autographa californica nucleopolyhedrovirus	122	122	0.5	1e-30	40.35	167	AAB25579.1
protein tyrosine/serine phosphatase [Rachiplusia ou multiple nucleopolyhedrovirus]	Rachiplusia ou multiple nucleopolyhedrovirus	122	122	0.5	2e-30	40.35	168	NP_702993.1
protein tyrosine phosphatase [Bombyx mori nucleopolyhedrovirus]	Bombyx mori nucleopolyhedrovirus	121	121	0.5	2e-30	40.94	168	BEV21003.1
ptp [Bombyx mori nucleopolyhedrovirus]	Bombyx mori nucleopolyhedrovirus	121	121	0.5	3e-30	40.35	168	WRK23115.1
ptp [Bombyx mori nucleopolyhedrovirus]	Bombyx mori nucleopolyhedrovirus	120	120	0.5	5e-30	40.35	168	WRK23253.1
protein tyrosine phosphatase; PTP [Maruca vitrata nucleopolyhedrovirus]	Maruca vitrata nucleopolyhedrovirus	118	118	0.51	4e-29	41.28	179	YP_950853.1
ptp-1 [Antheraea pernyi nucleopolyhedrovirus]	Antheraea pernyi nucleopolyhedrovirus	116	116	0.52	3e-28	41.01	178	YP_611104.1
ptp [Troides aeacus nucleopolyhedrovirus]	Troides aeacus nucleopolyhedrovirus	116	116	0.5	3e-28	39.18	168	QVU21318.1
ptp 1 [Philosamia cynthia ricini nucleopolyhedrovirus virus]	Philosamia cynthia ricini nucleopolyhedrovirus virus	115	115	0.5	9e-28	41.18	178	AFY62938.1
ptp [Palpita vitrealis nucleopolyhedrovirus]	Palpita vitrealis nucleopolyhedrovirus	114	114	0.5	2e-27	39.05	170	USC25988.1
ORF-127 [Catopsilia pomona nucleopolyhedrovirus]	Catopsilia pomona nucleopolyhedrovirus	114	114	0.5	2e-27	37.65	172	YP_009255384.1
protein tyrosine phosphatase 1 [Samia ricini nucleopolyhedrovirus]	Samia ricini nucleopolyhedrovirus	113	113	0.5	4e-27	40.59	178	BBD51358.1
protein tyrosine phosphatase 1 [Mythimna separata entomopoxvirus 'L']	Mythimna separata entomopoxvirus 'L'	112	112	0.51	6e-27	36.42	173	YP_008003686.1
PTP [Parapoynx stagnalis nucleopolyhedrovirus]	Parapoynx stagnalis nucleopolyhedrovirus	105	105	0.5	4e-24	33.93	173	UZE89807.1
phosphotyrosine phosphatase [Iragoides fasciata nucleopolyhedrovirus]	Iragoides fasciata nucleopolyhedrovirus	101	101	0.51	9e-23	35.47	172	ACJ04624.1
ptp [Oxyplax ochracea nucleopolyhedrovirus]	Oxyplax ochracea nucleopolyhedrovirus	99.8	99.8	0.51	6e-22	34.88	169	YP_009666650.1
protein tyrosine phosphatase 1 [Choristoneura rosaceana entomopoxvirus 'L']	Choristoneura rosaceana entomopoxvirus 'L'	93.2	93.2	0.52	1e-19	32.57	161	YP_008004653.1
protein tyrosine phosphatase 1 [Choristoneura biennis entomopoxvirus]	Choristoneura biennis entomopoxvirus	93.2	93.2	0.52	1e-19	32.18	161	YP_008004352.1
protein tyrosine/serine phosphatase [Autographa californica multiple nucleopolyhedrovirus]	Autographa californica multiple nucleopolyhedrovirus	89.4	89.4	0.26	5e-19	46.07	93	AEZ36153.1
protein tyrosine phosphatase 1 [Betaentomopoxvirus amoorei]	Betaentomopoxvirus amoorei	90.5	90.5	0.51	1e-18	31.76	157	NP_065028.1
protein tyrosine phosphatase 1 [Mythimna separata entomopoxvirus 'L']	Mythimna separata entomopoxvirus 'L'	89.4	89.4	0.51	3e-18	32.37	154	YP_008003788.1
PTP [Alphabaculovirus bomori]	Alphabaculovirus bomori	82.8	82.8	0.16	5e-17	60.38	56	WZB50807.1
mRNA capping enzyme [Rock bream iridovirus]	Rock bream iridovirus	69.3	69.3	0.46	9e-10	33.12	415	AAT71875.1
ORF_088L [Scale drop disease virus]	Scale drop disease virus	68.2	68.2	0.47	1e-09	33.54	329	YP_009163849.1
mRNA capping enzyme [Infectious spleen and kidney necrosis virus]	Infectious spleen and kidney necrosis virus	68.2	68.2	0.46	2e-09	33.12	491	QPO16431.1
mRNA-capping enzyme [Scale drop disease virus]	Scale drop disease virus	68.2	68.2	0.47	2e-09	33.54	500	QLI60762.1
mRNA capping enzyme [Pompano iridovirus]	Pompano iridovirus	68.2	68.2	0.46	2e-09	33.12	490	AZQ21054.1
mRNA capping enzyme [Pompano iridovirus]	Pompano iridovirus	68.2	68.2	0.46	2e-09	33.12	490	AZQ20812.1
mRNA capping enzyme [Orange-spotted grouper iridovirus]	Orange-spotted grouper iridovirus	68.2	68.2	0.46	2e-09	33.12	490	AAX82373.1
mRNA capping enzyme [Banggai cardinalfish iridovirus]	Banggai cardinalfish iridovirus	67.8	67.8	0.46	3e-09	33.12	491	QJC63414.1
mRNA capping enzyme [Infectious spleen and kidney necrosis virus]	Infectious spleen and kidney necrosis virus	67.8	67.8	0.46	3e-09	33.12	491	UWH19944.1
putative RNA guanylytransferase [Infectious spleen and kidney necrosis virus]	Infectious spleen and kidney necrosis virus	67.8	67.8	0.46	3e-09	33.12	491	NP_612286.1
mRNA capping enzyme [Infectious spleen and kidney necrosis virus]	Infectious spleen and kidney necrosis virus	67.8	67.8	0.46	3e-09	33.12	491	UWH18607.1
hypothetical protein IJGMMPBP_00063 [Infectious spleen and kidney necrosis virus]	Infectious spleen and kidney necrosis virus	67.8	67.8	0.46	3e-09	33.12	491	QQZ00516.1
putative RNA guanylytransferase [Spotted knifejaw iridovirus]	Spotted knifejaw iridovirus	67.8	67.8	0.46	3e-09	33.12	491	QYK20590.1
mRNA capping enzyme [Banggai cardinalfish iridovirus]	Banggai cardinalfish iridovirus	67.8	67.8	0.46	4e-09	33.12	491	QOE77202.1
mRNA capping enzyme [Three spot gourami iridovirus]	Three spot gourami iridovirus	67.4	67.4	0.46	4e-09	33.12	490	AVR29831.1
hypothetical protein AOEHFIPN_00039 [Infectious spleen and kidney necrosis virus]	Infectious spleen and kidney necrosis virus	67.4	67.4	0.46	4e-09	33.12	491	WNY63482.1
mRNA capping enzyme [South American cichlid iridovirus]	South American cichlid iridovirus	67.4	67.4	0.46	4e-09	33.12	490	AVR29715.1
mRNA capping enzyme [Turbot reddish body iridovirus]	Turbot reddish body iridovirus	66.6	66.6	0.33	8e-09	39.64	490	ADE34404.1
putative RNA guanylytransferase MCE [Red seabream iridovirus]	Red seabream iridovirus	67	67	0.33	9e-09	39.64	1384	UNA01179.1
protein tyrosine phosphatase 1 [Spilarctia obliqua nucleopolyhedrovirus]	Spilarctia obliqua nucleopolyhedrovirus	59.3	59.3	0.32	7e-08	35.45	112	QNN89305.1
MPPV-091 putative RNA phosphatase [Magpiepox virus 2]	Magpiepox virus 2	54.7	54.7	0.18	1e-06	50	60	QZW33383.1
mRNA capping enzyme [European chub iridovirus]	European chub iridovirus	60.1	60.1	0.5	1e-06	29.59	497	QCQ67761.1
CRPV-114 [Crowpox virus]	Crowpox virus	52	52	0.11	6e-06	60.53	42	UWX11223.1
PTP [Alphabaculovirus bomori]	Alphabaculovirus bomori	50.4	50.4	0.2	7e-05	39.44	102	WZB50806.1
