# Supplementary material for: Viral piracy of host RNA phosphatase DUSP11 by avipoxviruses
Source: PLoS Pathog. 2025 Apr 21;21(4):e1013101. doi: 10.1371/journal.ppat.1013101 (PMC12058148; doi:10.1371/journal.ppat.1013101)
Supplement: S2 Table — (XLSX) [file ppat.1013101.s016.xlsx]

## Sheet: S2_Table
Description	Scientific Name	Max Score	Total Score	Query Cover	E value	Per. ident	Acc. Len	Accession
SWPV2-ORF080 [Shearwaterpox virus]	Shearwaterpox virus	618	618	1	0	100	303	ARE67303.1
CNPV085 putative RNA phosphatase [Canarypox virus]	Canarypox virus	581	872	0.99	0	93.33	403	NP_955108.1
putative RNA phosphatase [Magpiepox virus]	Magpiepox virus	569	569	0.92	0	98.57	286	QGM48715.1
putative RNA phosphatase [Mudlarkpox virus]	Mudlarkpox virus	530	820	0.99	0	85.67	403	QRM15361.1
putative RNA phosphatase [Cheloniid poxvirus 1]	Cheloniid poxvirus 1	521	521	1	0	83.5	303	QRI42800.1
DSP DUSP11 [Finch poxvirus]	Finch poxvirus	496	1204	0.98	7e-172	77.67	501	UOX38764.1
putative RNA phosphatase [Penguinpox virus 2]	Penguinpox virus 2	482	482	0.77	5e-170	98.72	247	QRM15716.1
putative RNA phosphatase [Albatrosspox virus]	Albatrosspox virus	480	480	0.81	3e-169	94.74	251	QRM16049.1
SWPV1-074 [Shearwaterpox virus]	Shearwaterpox virus	271	271	0.61	8e-87	69.52	245	ARF02681.1
RNA/RNP complex-1-interacting phosphatase [Corvus hawaiiensis]	Corvus hawaiiensis	200	200	0.58	3e-58	53.41	305	XP_048146001.1
RNA/RNP complex-1-interacting phosphatase [Corvus cornix cornix]	Corvus cornix cornix	199	199	0.58	2e-57	53.41	349	XP_039420096.1
RNA/RNP complex-1-interacting phosphatase [Calypte anna]	Calypte anna	195	195	0.57	2e-56	52.87	320	XP_030319948.1
DUS11 phosphatase [Struthidea cinerea]	Struthidea cinerea	190	190	0.56	4e-56	54.39	169	NXB60100.1
DUS11 phosphatase [Upupa epops]	Upupa epops	189	189	0.56	5e-56	53.22	169	NWU89504.1
RNA/RNP complex-1-interacting phosphatase isoform X3 [Accipiter gentilis]	Accipiter gentilis	193	193	0.57	5e-56	52.87	271	XP_049686642.1
RNA/RNP complex-1-interacting phosphatase isoform X2 [Aquila chrysaetos chrysaetos]	Aquila chrysaetos chrysaetos	194	194	0.57	6e-56	52.87	314	XP_029890719.1
uncharacterized protein LOC116435472 [Corvus moneduloides]	Corvus moneduloides	200	200	0.59	6e-56	52.51	535	XP_031947699.1
DUS11 phosphatase [Pachycephala philippinensis]	Pachycephala philippinensis	189	189	0.56	6e-56	53.8	169	NXI05060.1
RNA/RNP complex-1-interacting phosphatase isoform X3 [Aquila chrysaetos chrysaetos]	Aquila chrysaetos chrysaetos	192	192	0.57	7e-56	52.87	271	XP_040984244.1
RNA/RNP complex-1-interacting phosphatase isoform X3 [Aythya fuligula]	Aythya fuligula	190	190	0.57	9e-56	52.87	197	XP_032059945.1
PREDICTED: RNA/RNP complex-1-interacting phosphatase isoform X3 [Haliaeetus leucocephalus]	Haliaeetus leucocephalus	194	194	0.57	1e-55	52.87	329	XP_010561166.1
RNA/RNP complex-1-interacting phosphatase isoform X1 [Aquila chrysaetos chrysaetos]	Aquila chrysaetos chrysaetos	194	194	0.57	1e-55	52.87	329	XP_029890718.1
PREDICTED: RNA/RNP complex-1-interacting phosphatase [Sturnus vulgaris]	Sturnus vulgaris	197	197	0.57	1e-55	52.87	435	XP_014747572.1
RNA/RNP complex-1-interacting phosphatase [Grus americana]	Grus americana	193	193	0.58	1e-55	51.14	309	XP_054660434.1
DUS11 phosphatase [Rhinopomastus cyanomelas]	Rhinopomastus cyanomelas	188	188	0.56	1e-55	52.63	169	NXO01614.1
RNA/RNP complex-1-interacting phosphatase isoform X2 [Accipiter gentilis]	Accipiter gentilis	193	193	0.57	1e-55	52.87	314	XP_049686641.1
RNA/RNP complex-1-interacting phosphatase isoform X3 [Harpia harpyja]	Harpia harpyja	192	192	0.58	2e-55	52.27	271	XP_052661276.1
DUS11 phosphatase [Dicrurus megarhynchus]	Dicrurus megarhynchus	188	188	0.56	2e-55	53.8	169	NXJ20454.1
RNA/RNP complex-1-interacting phosphatase [Sceloporus undulatus]	Sceloporus undulatus	193	193	0.63	2e-55	50	321	XP_042328494.1
DUS11 phosphatase [Rhagologus leucostigma]	Rhagologus leucostigma	188	188	0.56	2e-55	53.22	169	NXB13795.1
RNA/RNP complex-1-interacting phosphatase isoform X2 [Aythya fuligula]	Aythya fuligula	191	191	0.57	2e-55	52.87	269	XP_032059944.1
RNA/RNP complex-1-interacting phosphatase isoform X1 [Accipiter gentilis]	Accipiter gentilis	193	193	0.57	2e-55	52.87	329	XP_049686640.1
DUS11 phosphatase [Machaerirhynchus nigripectus]	Machaerirhynchus nigripectus	188	188	0.56	2e-55	53.8	169	NWV88607.1
DUS11 phosphatase [Eulacestoma nigropectus]	Eulacestoma nigropectus	188	188	0.56	2e-55	53.22	169	NXB30747.1
RNA/RNP complex-1-interacting phosphatase [Galemys pyrenaicus]	Galemys pyrenaicus	191	191	0.62	2e-55	51.6	275	KAG8518745.1
DUS11 phosphatase [Aphelocoma coerulescens]	Aphelocoma coerulescens	188	188	0.56	3e-55	53.8	169	NWY21892.1
RNA/RNP complex-1-interacting phosphatase isoform X2 [Harpia harpyja]	Harpia harpyja	192	192	0.57	3e-55	52.87	314	XP_052661275.1
DUS11 phosphatase [Corvus moneduloides]	Corvus moneduloides	187	187	0.56	3e-55	53.8	169	NXD59544.1
RNA/RNP complex-1-interacting phosphatase isoform X3 [Erinaceus europaeus]	Erinaceus europaeus	193	193	0.59	3e-55	52.78	333	XP_060043066.1
DUS11 phosphatase [Lanius ludovicianus]	Lanius ludovicianus	187	187	0.56	3e-55	54.97	169	NWT88744.1
DUS11 phosphatase [Oreocharis arfaki]	Oreocharis arfaki	187	187	0.56	3e-55	53.8	169	NWW12342.1
DUS11 phosphatase [Ifrita kowaldi]	Ifrita kowaldi	187	187	0.56	3e-55	53.8	169	NWW56266.1
RNA/RNP complex-1-interacting phosphatase isoform X1 [Harpia harpyja]	Harpia harpyja	192	192	0.57	4e-55	52.87	329	XP_052661274.1
DUS11 phosphatase [Sylvietta virens]	Sylvietta virens	187	187	0.56	4e-55	53.8	169	NXK68968.1
RNA/RNP complex-1-interacting phosphatase isoform X4 [Anser cygnoides]	Anser cygnoides	188	188	0.57	4e-55	52.3	197	XP_047911010.1
DUS11 phosphatase [Dryoscopus gambensis]	Dryoscopus gambensis	187	187	0.56	4e-55	53.22	169	NWI76823.1
RNA/RNP complex-1-interacting phosphatase isoform X1 [Aythya fuligula]	Aythya fuligula	192	192	0.57	4e-55	52.87	312	XP_032059943.1
DUS11 phosphatase [Mohoua ochrocephala]	Mohoua ochrocephala	187	187	0.56	4e-55	53.22	169	NXA66700.1
RNA/RNP complex-1-interacting phosphatase isoform X4 [Cygnus olor]	Cygnus olor	188	188	0.57	4e-55	52.3	197	XP_040394049.1
DUS11 phosphatase [Vidua macroura]	Vidua macroura	187	187	0.56	5e-55	51.46	169	NXQ02454.1
RNA/RNP complex-1-interacting phosphatase [Aix galericulata]	Aix galericulata	192	192	0.57	5e-55	52.3	312	KAI6073596.1
DUS11 phosphatase [Myiagra hebetior]	Myiagra hebetior	187	187	0.56	5e-55	53.22	169	NXH23758.1
RNA/RNP complex-1-interacting phosphatase isoform X4 [Erinaceus europaeus]	Erinaceus europaeus	192	192	0.59	6e-55	52.78	330	XP_007519010.1
DUS11 phosphatase [Falcunculus frontatus]	Falcunculus frontatus	187	187	0.56	6e-55	53.22	169	NWW22861.1
DUS11 phosphatase [Gymnorhina tibicen]	Gymnorhina tibicen	187	187	0.56	7e-55	53.22	169	NXM43457.1
RNA/RNP complex-1-interacting phosphatase isoform X2 [Cygnus olor]	Cygnus olor	190	190	0.57	9e-55	52.3	269	XP_040394047.1
RNA/RNP complex-1-interacting phosphatase isoform X2 [Anser cygnoides]	Anser cygnoides	190	190	0.57	9e-55	52.3	269	XP_047911008.1
RNA/RNP complex-1-interacting phosphatase isoform X2 [Myiozetetes cayanensis]	Myiozetetes cayanensis	187	187	0.59	1e-54	48.62	182	XP_050181692.1
DUS11 phosphatase [Erpornis zantholeuca]	Erpornis zantholeuca	186	186	0.56	1e-54	53.8	169	NXS78487.1
RNA/RNP complex-1-interacting phosphatase [Cyrtonyx montezumae]	Cyrtonyx montezumae	191	191	0.68	1e-54	45.45	305	XP_065601237.1
RNA/RNP complex-1-interacting phosphatase [Orycteropus afer afer]	Orycteropus afer afer	190	190	0.7	1e-54	47.44	289	XP_007950860.1
RNA/RNP complex-1-interacting phosphatase [Hemicordylus capensis]	Hemicordylus capensis	193	193	0.6	1e-54	50.54	378	XP_053125337.1
DUS11 phosphatase [Oriolus oriolus]	Oriolus oriolus	186	186	0.56	1e-54	53.22	169	NXO07055.1
DUS11 phosphatase [Rhynochetos jubatus]	Rhynochetos jubatus	186	186	0.56	1e-54	52.63	169	NWW93328.1
RNA/RNP complex-1-interacting phosphatase [Alligator mississippiensis]	Alligator mississippiensis	191	191	0.56	1e-54	52.91	311	XP_014467031.1
RNA/RNP complex-1-interacting phosphatase [Alligator mississippiensis]	Alligator mississippiensis	191	191	0.63	1e-54	49.48	333	KYO17197.1
PREDICTED: RNA/RNP complex-1-interacting phosphatase [Gavialis gangeticus]	Gavialis gangeticus	191	191	0.63	1e-54	48.96	312	XP_019369928.1
DUS11 phosphatase [Daphoenositta chrysoptera]	Daphoenositta chrysoptera	186	186	0.56	2e-54	53.22	169	NWV50499.1
DUS11 phosphatase [Edolisoma coerulescens]	Edolisoma coerulescens	186	186	0.56	2e-54	53.8	169	NXH85140.1
RNA/RNP complex-1-interacting phosphatase isoform X1 [Anser cygnoides]	Anser cygnoides	190	190	0.57	2e-54	52.3	312	XP_047911007.1
RNA/RNP complex-1-interacting phosphatase [Ornithorhynchus anatinus]	Ornithorhynchus anatinus	193	193	0.57	2e-54	51.72	419	XP_028921823.1
DUS11 phosphatase [Toxostoma redivivum]	Toxostoma redivivum	185	185	0.56	2e-54	52.05	169	NWS83687.1
DUS11 phosphatase [Sinosuthora webbiana]	Sinosuthora webbiana	185	185	0.56	3e-54	53.8	169	NWR01313.1
RNA/RNP complex-1-interacting phosphatase isoform X3 [Myiozetetes cayanensis]	Myiozetetes cayanensis	186	186	0.58	3e-54	49.43	180	XP_050181693.1
DUS11 phosphatase [Pterocles burchelli]	Pterocles burchelli	185	185	0.56	3e-54	52.05	169	NWU72880.1
RNA/RNP complex-1-interacting phosphatase [Morone saxatilis]	Morone saxatilis	187	187	0.6	3e-54	48.65	220	XP_035524897.1
RNA/RNP complex-1-interacting phosphatase isoform X1 [Cygnus olor]	Cygnus olor	190	190	0.57	3e-54	52.3	312	XP_040394046.1
RNA/RNP complex-1-interacting phosphatase-like [Empidonax traillii]	Empidonax traillii	186	186	0.59	3e-54	48.89	184	XP_027766280.1
RNA/RNP complex-1-interacting phosphatase isoform X2 [Eublepharis macularius]	Eublepharis macularius	191	191	0.68	3e-54	48.33	357	XP_054854289.1
RNA/RNP complex-1-interacting phosphatase isoform X1 [Eublepharis macularius]	Eublepharis macularius	191	191	0.68	3e-54	48.33	358	XP_054854288.1
RNA/RNP complex-1-interacting phosphatase isoform X2 [Hyaena hyaena]	Hyaena hyaena	190	190	0.59	3e-54	51.11	330	XP_039096093.1
DUS11 phosphatase [Ardeotis kori]	Ardeotis kori	185	185	0.56	3e-54	51.46	169	NXE29890.1
RNA/RNP complex-1-interacting phosphatase [Cygnus atratus]	Cygnus atratus	189	189	0.57	4e-54	52.3	312	XP_050571750.1
RNA/RNP complex-1-interacting phosphatase isoform X1 [Phacochoerus africanus]	Phacochoerus africanus	188	188	0.59	4e-54	51.96	267	XP_047637716.1
DUS11 phosphatase [Buphagus erythrorhynchus]	Buphagus erythrorhynchus	185	185	0.56	4e-54	53.22	169	NXU04070.1
RNA/RNP complex-1-interacting phosphatase [Meles meles]	Meles meles	190	190	0.74	4e-54	45.13	337	XP_045834652.1
DUS11 phosphatase [Crocuta crocuta]	Crocuta crocuta	190	190	0.59	4e-54	51.11	331	KAF0879646.1
RNA/RNP complex-1-interacting phosphatase isoform X1 [Hyaena hyaena]	Hyaena hyaena	190	190	0.59	4e-54	51.11	331	XP_039096092.1
RNA/RNP complex-1-interacting phosphatase [Canis lupus familiaris]	Canis lupus familiaris	190	190	0.59	4e-54	52.22	332	XP_005630616.1
RNA/RNP complex-1-interacting phosphatase isoform X1 [Talpa occidentalis]	Talpa occidentalis	190	190	0.61	4e-54	51.05	332	XP_037383543.1
DUS11 phosphatase [Rhipidura dahli]	Rhipidura dahli	184	184	0.56	5e-54	52.05	169	NXI82412.1
DUS11 phosphatase [Alaudala cheleensis]	Alaudala cheleensis	184	184	0.56	5e-54	53.8	169	NXQ32759.1
RNA/RNP complex-1-interacting phosphatase isoform X1 [Cynocephalus volans]	Cynocephalus volans	190	190	0.59	5e-54	51.38	333	XP_062934399.1
DUS11 phosphatase [Asarcornis scutulata]	Asarcornis scutulata	184	184	0.56	5e-54	53.22	169	NWZ30896.1
PREDICTED: RNA/RNP complex-1-interacting phosphatase-like [Eurypyga helias]	Eurypyga helias	186	186	0.56	5e-54	52.94	229	XP_010148221.1
DUS11 phosphatase [Hirundo rustica]	Hirundo rustica	184	184	0.56	5e-54	52.63	169	NXW80422.1
RNA/RNP complex-1-interacting phosphatase isoform X2 [Oryctolagus cuniculus]	Oryctolagus cuniculus	190	190	0.6	5e-54	52.2	330	XP_008252457.1
RNA/RNP complex-1-interacting phosphatase [Nyctereutes procyonoides]	Nyctereutes procyonoides	190	190	0.59	5e-54	52.22	332	XP_055168628.1
DUS11 phosphatase [Chauna torquata]	Chauna torquata	184	184	0.56	5e-54	52.63	169	NXK49017.1
