# Supplementary material for: Viral piracy of host RNA phosphatase DUSP11 by avipoxviruses
Source: PLoS Pathog. 2025 Apr 21;21(4):e1013101. doi: 10.1371/journal.ppat.1013101 (PMC12058148; doi:10.1371/journal.ppat.1013101)
Supplement: S3 Table — *trucated portion with homology to other vDUSP11. **identified through blast of genome sequence for CNPV vDUSP11. No annotated ORF, however complete coding region present including start and stop codon. 73.9% similarity to CNPV vDUSP11. (XLSX) [file ppat.1013101.s017.xlsx]

## Sheet: S3_Table
Genome length	Description	Scientific Name	Abbreviation	Percent Identity	Acc. Len	Accession
349821 bp DNA linear VRL 16-FEB-2021	putative RNA phosphatase [Penguinpox virus 2]	Penguinpox virus 2	PePV2	0.5084	247	QRM15716.1
351909 bp DNA linear VRL 01-JUL-2021	putative RNA phosphatase [Albatrosspox virus]	Albatrosspox virus	ALPV	0.5084	251	QRM16049.1
351108 bp DNA linear VRL 13-APR-2017	SWPV2-ORF080 [Shearwaterpox virus]	Shearwaterpox virus	SWPV2	0.5	303	ARE67303.1
293226 bp DNA linear VRL 25-NOV-2019	putative RNA phosphatase [Magpiepox virus]	Magpiepox virus	MPPV	0.4579	286	QGM48715.1
354030 bp DNA linear VRL 20-APR-2022	DSP DUSP11 [Finch poxvirus]	Finch poxvirus	FNPV	0.4677	501	UOX38764.1
326929 bp DNA linear VRL 13-APR-2017	SWPV1-074 [Shearwaterpox virus]	Shearwaterpox virus	SWPV1	0.4624	245	ARF02681.1
359853 bp DNA linear VRL 07-JAN-2023	CNPV085 putative RNA phosphatase [Canarypox virus]	Canarypox virus	CNPV	0.4424	403	NP_955108.1
342723 bp DNA linear VRL 16-FEB-2021	putative RNA phosphatase [Mudlarkpox virus]	Mudlarkpox virus	MLPV	0.4916	403	QRM15361.1
343132 bp DNA linear VRL 13-FEB-2021	putative RNA phosphatase [Cheloniid poxvirus 1]	Cheloniid poxvirus 1	ChePV1	0.4378	303	QRI42800.1
328768 bp DNA linear VRL 21-OCT-2022	CRPV-114 [Crowpox virus]	Crowpox virus	CRPW	0.6053	42	UWX11223.1
298392 bp DNA linear VRL 25-NOV-2022	MPPV-091 putative RNA phosphatase [Magpiepox virus 2]	Magpiepox virus 2	MPPV2	0.5	60	QZW33383.1
298392 bp DNA linear VRL 25-NOV-2022	MPPV-091 putative RNA phosphatase [Magpiepox virus 2]	Magpiepox virus 2	MPPV2	*	32	QZW33384.1
328768 bp DNA linear VRL 21-OCT-2022	CRPV-113 [Crowpox virus]	Crowpox virus	CRPW	*	96	UWX11222.1
356140 bp DNA linear VRL 30- MAY-2024	DSP DUSP11 [Condorpox virus]	Condorpox	CDPV	0.4677	332	WHV01199.1
363749 bp DNA linear VRL 30- MAY-2024	**Genome CDS: Complement(95429- 96643)	Apapanepox	APAPVX9	**	404	Genome accession: AY318871
