# Supplementary material for: Viral piracy of host RNA phosphatase DUSP11 by avipoxviruses
Source: PLoS Pathog. 2025 Apr 21;21(4):e1013101. doi: 10.1371/journal.ppat.1013101 (PMC12058148; doi:10.1371/journal.ppat.1013101)
Supplement: S4 Table — (XLSX) [file ppat.1013101.s018.xlsx]

## Sheet: S4_Table
Species	Common name/ virus abbreviation	Protein homology	Alignment Symbol		Description	Tree Symbol	Accession
Albatrosspox virus	ALPV	DUSP11	alvD11	al	putative RNA phosphatase	ALPV vDUSP11	QRM16049.1
Albatrosspox virus	ALPV	LCPE	alLCPE	al	mRNA capping enzyme large subunit	ALPV LCPE	QRM16158.1
Albatrosspox virus	ALPV	VH1	alVH1	al	putative protein-tyrosine phosphatase	ALPV VH1	QRM16149.1
Caenorhabditis elegans	nematode	DUSP11	nDUSP11	n	RNA/RNP complex-1-interacting phosphatase homolog	nematode DUSP11	NP_495959.2
Caenorhabditis elegans	nematode	DUSP12	nDUSP12	n	protein-tyrosine-phosphatase	nematode DUSP12	NP_501870.1
Caenorhabditis elegans	nematode	DUSP15	nDUSP15	n	protein-tyrosine-phosphatase	nematode DUSP15	NP_498399.1
Caenorhabditis elegans	nematode	DUSP19	nDUSP19	n	Dual specificity protein phosphatase 19	nematode DUSP19	NP_497538.1
Caenorhabditis elegans	nematode	DUSP4	nDUSP4	n	Dual specificity protein phosphatase lip-1	nematode DUSP4	NP_001293707.1
Caenorhabditis elegans	nematode	PTPMP1	nPTPMP1	n	TYR_PHOSPHATASE_2 domain-containing protein	nematode PTPMP1	NP_001254161.1
Caenorhabditis elegans	nematode	RNGTT	nRNGTT	n	mRNA guanylyltransferase	nematode RNGTT	NP_001020979.1
Calonectris borealis	shearwater	DUSP11	sDUSP11	s	DUS11 phosphatase, partial	shearwater DUSP11	NXV95132.1
Calonectris borealis	shearwater	DUSP12	sDUSP12	s	DUS12 phosphatase, partial	shearwater DUSP12	NXV85417.1
Calonectris borealis	shearwater	DUSP13A	sDUSP13A	s	DS13A phosphatase, partial	shearwater DUSP13A	NXV91287.1
Calonectris borealis	shearwater	DUSP13B	sDUSP13B	s	DS13B phosphatase, partial	shearwater DUSP13B	NXV95859.1
Calonectris borealis	shearwater	DUSP14	sDUSP14	s	DUS14 phosphatase, partial	shearwater DUSP14	NXV85942.1
Calonectris borealis	shearwater	DUSP15	sDUSP15	s	DUS15 phosphatase, partial	shearwater DUSP15	NXV87505.1
Calonectris borealis	shearwater	DUSP19	sDUSP19	s	DUS19 phosphatase, partial	shearwater DUSP19	NXV89742.1
Calonectris borealis	shearwater	DUSP22	sDUSP22	s	DUS22 phosphatase, partial	shearwater DUSP22	NXV94771.1
Calonectris borealis	shearwater	DUSP23	sDUSP23	s	DUS23 phosphatase, partial	shearwater DUSP23	NXV92568.1
Calonectris borealis	shearwater	DUSP26	sDUSP26	s	DUS26 phosphatase, partial	shearwater DUSP26	NXV93430.1
Calonectris borealis	shearwater	DUSP28	sDUSP28	s	DUS28 phosphatase, partial	shearwater DUSP28	NXV93158.1
Calonectris borealis	shearwater	DUSP29	sDUSP29	s	DUPD1 phosphatase, partial	shearwater DUSP29	NXV94481.1
Calonectris borealis	shearwater	DUSP3	sDUSP3	s	DUS3 phosphatase, partial	shearwater DUSP3	NXV91711.1
Calonectris borealis	shearwater	laforin	slaforin	s	EPM2A protein, partial	shearwater laforin	NXV90028.1
Calonectris borealis	shearwater	PTPMP1	sPTPMP1	s	PTPM1 phosphatase, partial	shearwater PTPMP1	NXV86550.1
Calonectris borealis	shearwater	STYX	sSTYX	s	STYX protein, partial	shearwater STYX	NXV87106.1
Canarypox virus	CNPV	DUSP11	cnvD11	cn	CNPV085 putative RNA phosphatase	CNPV vDUSP11	NP_955108.1
Canarypox virus	CNPV	LCPE	cnLCPE	cn	CNPV192 mRNA capping enzyme large subunit	CNPV LCPE	NP_955215.1
Canarypox virus	CNPV	VH1	cnVH1	cn	CNPV183 putative protein-tyrosine phosphatase, virus assembly	CNPV VH1	NP_955206.1
Cheloniid poxvirus 1	ChePV	DUSP11	chevD11	che	putative RNA phosphatase	ChePV vDUSP11	QRI42800.1
Cheloniid poxvirus 1	ChePV	LCPE	cheLCPE	che	mRNA capping enzyme large subunit	ChePV LCPE	QRI42911.1
Cheloniid poxvirus 1	ChePV	VH1	cheVH1	che	putative protein-tyrosine phosphatase, virus assembly	ChePV VH1	QRI42902.1
Corvus hawaiiensis	hawaiian crow	DUSP11	hcDUSP11	hc	RNA/RNP complex-1-interacting phosphatase	hawaiian crow DUSP11	XP_048146001.1
Corvus hawaiiensis	hawaiian crow	DUSP12	hcDUSP12	hc	dual specificity protein phosphatase 12	hawaiian crow DUSP12	XP_048150003.1
Corvus hawaiiensis	hawaiian crow	DUSP13	hcDUSP13	hc	dual specificity protein phosphatase 13-like	hawaiian crow DUSP13	XP_048166521.1
Corvus hawaiiensis	hawaiian crow	DUSP13A	hcDUSP13A	hc	uncharacterized protein LOC125329422	hawaiian crow DUSP13A	XP_048167325.1
Corvus hawaiiensis	hawaiian crow	DUSP14	hcDUSP14	hc	dual specificity protein phosphatase 14	hawaiian crow DUSP14	XP_048180921.1
Corvus hawaiiensis	hawaiian crow	DUSP15	hcDUSP15	hc	dual specificity protein phosphatase 15	hawaiian crow DUSP15	XP_048178180.1
Corvus hawaiiensis	hawaiian crow	DUSP19	hcDUSP19	hc	dual specificity protein phosphatase 19	hawaiian crow DUSP19	XP_048165549.1
Corvus hawaiiensis	hawaiian crow	DUSP22	hcDUSP22	hc	dual specificity protein phosphatase 22 isoform X1	hawaiian crow DUSP22	XP_048166191.1
Corvus hawaiiensis	hawaiian crow	DUSP23	hcDUSP23	hc	dual specificity protein phosphatase 23 isoform X1	hawaiian crow DUSP23	XP_048144571.1
Corvus hawaiiensis	hawaiian crow	DUSP28	hcDUSP28	hc	dual specificity protein phosphatase 26	hawaiian crow DUSP28	XP_048143456.1
Corvus hawaiiensis	hawaiian crow	DUSP28	hcDUSP28	hc	dual specificity phosphatase 28	hawaiian crow DUSP28	XP_048170675.1
Corvus hawaiiensis	hawaiian crow	DUSP29	hcDUSP29	hc	dual specificity phosphatase 29	hawaiian crow DUSP29	XP_048166519.1
Corvus hawaiiensis	hawaiian crow	DUSP3	hcDUSP3	hc	dual specificity protein phosphatase 3 isoform X1	hawaiian crow DUSP3	XP_048171990.1
Corvus hawaiiensis	hawaiian crow	laforin	hclaforin	hc	laforin isoform X1	hawaiian crow laforin	XP_048153694.1
Corvus hawaiiensis	hawaiian crow	PTPMP1	hcPTPMP1	hc	phosphatidylglycerophosphatase and protein-tyrosine phosphatase 1 isoform X1	hawaiian crow PTPMP1	XP_048163082.1
Corvus hawaiiensis	hawaiian crow	RNGTT	hcRNGTT	hc	mRNA-capping enzyme isoform X1	hawaiian crow RNGTT	XP_048154745.1
Corvus hawaiiensis	hawaiian crow	STYX	hcSTYX	hc	serine/threonine/tyrosine-interacting protein	hawaiian crow STYX	XP_048161738.1
Danio rerio	zebrafish	DUSP11	zDUSP11	z	RNA/RNP complex-1-interacting phosphatase	zebrafish DUSP11	NP_001315299.1
Danio rerio	zebrafish	DUSP12	zDUSP12	z	dual specificity protein phosphatase 12	zebrafish DUSP12	NP_001020348.1
Danio rerio	zebrafish	DUSP13B	zDUSP13B	z	dual specificity protein phosphatase 13B	zebrafish DUSP13B	NP_001103865.1
Danio rerio	zebrafish	DUSP14	zDUSP14	z	dual specificity protein phosphatase 14	zebrafish DUSP14	NP_001006060.1
Danio rerio	zebrafish	DUSP14	zDUSP14	z	uncharacterized protein LOC751678	zebrafish DUSP14	NP_001038858.1
Danio rerio	zebrafish	DUSP19	zDUSP19	z	dual specificity protein phosphatase 19	zebrafish DUSP19	NP_001121737.1
Danio rerio	zebrafish	DUSP19b	zDUSP19b	z	dual specificity protein phosphatase 19b	zebrafish DUSP19b	NP_998144.2
Danio rerio	zebrafish	DUSP22A	zDUSP22A	z	dual specificity protein phosphatase 22-A	zebrafish DUSP22A	NP_001002514.1
Danio rerio	zebrafish	DUSP22B	zDUSP22B	z	dual specificity protein phosphatase 22-B	zebrafish DUSP22B	NP_001017742.2
Danio rerio	zebrafish	DUSP23	zDUSP23	z	dual specificity protein phosphatase 23	zebrafish DUSP23	NP_001002462.1
Danio rerio	zebrafish	DUSP23A	zDUSP23A	z	dual specificity protein phosphatase 23a	zebrafish DUSP23A	NP_001034709.1
Danio rerio	zebrafish	DUSP26	zDUSP26	z	dual specificity protein phosphatase 26 isoform X2	zebrafish DUSP26	XP_699429.2
Danio rerio	zebrafish	DUSP28	zDUSP28	z	dual specificity phosphatase 28	zebrafish DUSP28	XP_005163303.1
Danio rerio	zebrafish	DUSP29	zDUSP29	z	dual specificity phosphatase 29	zebrafish DUSP29	NP_001034926.1
Danio rerio	zebrafish	DUSP3	zDUSP3	z	dual specificity protein phosphatase 3	zebrafish DUSP3	XP_001340818.2
Danio rerio	zebrafish	DUSP3B	zDUSP3B	z	dual specificity protein phosphatase 3b	zebrafish DUSP3B	NP_001037772.1
Danio rerio	zebrafish	laforin	zlaforin	z	laforin	zebrafish laforin	XP_005170620.1
Danio rerio	zebrafish	PTPMP1	zPTPMP1	z	phosphatidylglycerophosphatase and protein-tyrosine phosphatase 1	zebrafish PTPMP1	NP_001073656.1
Danio rerio	zebrafish	RNGTT	zRNGTT	z	mRNA-capping enzyme	zebrafish RNGTT	NP_998032.1
Danio rerio	zebrafish	STYX	zSTYX	z	serine/threonine/tyrosine-interacting protein	zebrafish STYX	NP_001019561.1
Finch poxvirus	FNPV	DUSP11	fnvD11	fn	DSP DUSP11	FNPV vDUSP11	UOX38764.1
Finch poxvirus	FNPV	LCPE	fnLCPE	fn	mRNA capping enzyme large subunit	FNPV LCPE	UOX38665.1
Finch poxvirus	FNPV	VH1	fnVH1	fn	dual specificity phosphatase, catalytic domain	FNPV VH1	UOX38765.1
Gallus gallus	chicken	DUSP11	cDUSP11	c	RNA/RNP complex-1-interacting phosphatase	chicken DUSP11	XP_015157914.2
Gallus gallus	chicken	DUSP12	cDUSP12	c	dual specificity protein phosphatase 12	chicken DUSP12	NP_001265028.1
Gallus gallus	chicken	DUSP13	cDUSP13	c	dual specificity protein phosphatase 13 isoform X1	chicken DUSP13	XP_040558661.1
Gallus gallus	chicken	DUSP14	cDUSP14	c	dual specificity protein phosphatase 14	chicken DUSP14	XP_040506471.1
Gallus gallus	chicken	DUSP15	cDUSP15	c	dual specificity protein phosphatase 15	chicken DUSP15	XP_046786998.1
Gallus gallus	chicken	DUSP18	cDUSP18	c	dual specificity protein phosphatase 18 isoform X1	chicken DUSP18	XP_015150418.2
Gallus gallus	chicken	DUSP19	cDUSP19	c	dual specificity protein phosphatase 19	chicken DUSP19	XP_421855.2
Gallus gallus	chicken	DUSP22	cDUSP22	c	dual specificity protein phosphatase 22	chicken DUSP22	XP_025003444.1
Gallus gallus	chicken	DUSP23	cDUSP23	c	dual specificity protein phosphatase 23 isoform X1	chicken DUSP23	XP_003642712.3
Gallus gallus	chicken	DUSP26	cDUSP26	c	dual specificity protein phosphatase 26	chicken DUSP26	XP_424530.1
Gallus gallus	chicken	DUSP28	cDUSP28	c	dual specificity phosphatase 28	chicken DUSP28	NP_001258456.3
Gallus gallus	chicken	DUSP29	cDUSP29	c	dual specificity phosphatase 29	chicken DUSP29	NP_001161478.1
Gallus gallus	chicken	DUSP3	cDUSP3	c	dual specificity protein phosphatase 3	chicken DUSP3	XP_015154951.1
Gallus gallus	chicken	laforin	claforin	c	laforin	chicken laforin	NP_001026240.1
Gallus gallus	chicken	PTPMP1	cPTPMP1	c	phosphatidylglycerophosphatase and protein-tyrosine phosphatase 1	chicken PTPMP1	NP_001264811.2
Gallus gallus	chicken	RNGTT	cRNGTT	c	mRNA-capping enzyme isoform X1	chicken RNGTT	XP_040553798.1
Gallus gallus	chicken	STYX	cSTYX	c	serine/threonine/tyrosine-interacting protein isoform X1	chicken STYX	XP_015132260.1
Homo sapiens	human	DUSP11	hDUSP11	h	RNA/RNP complex-1-interacting phosphatase isoform 1	human DUSP11	NP_003575.3
Homo sapiens	human	DUSP12	hDUSP12	h	dual specificity protein phosphatase 12	human DUSP12	NP_009171.1
Homo sapiens	human	DUSP13A	hDUSP13A	h	dual specificity protein phosphatase 13A	human DUSP13A	NP_001007272.1
Homo sapiens	human	DUSP13B	hDUSP13B	h	dual specificity protein phosphatase 13B isoform 6	human DUSP13B	NP_001307772.1
Homo sapiens	human	DUSP14	hDUSP14	h	dual specificity protein phosphatase 14	human DUSP14	NP_008957.1
Homo sapiens	human	DUSP15	hDUSP15	h	dual specificity protein phosphatase 15 isoform a	human DUSP15	NP_542178.2
Homo sapiens	human	DUSP18	hDUSP18	h	dual specificity protein phosphatase 18 isoform a	human DUSP18	NP_001291723.1
Homo sapiens	human	DUSP19	hDUSP19	h	dual specificity protein phosphatase 19 isoform 1	human DUSP19	NP_543152.1
Homo sapiens	human	DUSP21	hDUSP21	h	dual specificity protein phosphatase 21	human DUSP21	NP_071359.3
Homo sapiens	human	DUSP22	hDUSP22	h	dual specificity protein phosphatase 22 isoform a	human DUSP22	NP_001273484.1
Homo sapiens	human	DUSP23	hDUSP23	h	dual specificity protein phosphatase 23	human DUSP23	NP_001306587.1
Homo sapiens	human	DUSP28	hDUSP28	h	dual specificity phosphatase 28	human DUSP28	NP_001028747.1
Homo sapiens	human	DUSP29	hDUSP29	h	dual specificity protein phosphatase 26	human DUSP29	NP_001292044.1
Homo sapiens	human	DUSP3	hDUSP3	h	dual specificity protein phosphatase 3	human DUSP3	NP_004081.1
Homo sapiens	human	laforin	hlaforin	h	laforin isoform a	human laforin	NP_005661.1
Homo sapiens	human	PTPMP1	hPTPMP1	h	phosphatidylglycerophosphatase and protein-tyrosine phosphatase 1 isoform 1	human PTPMP1	NP_783859.1
Homo sapiens	human	RNGTT	hRNGTT	h	mRNA-capping enzyme isoform a	human RNGTT	NP_003791.3
Homo sapiens	human	STYX	hSTYX	h	serine/threonine/tyrosine-interacting protein	human STYX	NP_001124173.1
Magpiepox virus	MPPV	DUSP11	mpvD11	mp	putative RNA phosphatase	MPPV vDUSP11	QGM48715.1
Magpiepox virus	MPPV	LCPE	mpLCPE	mp	mRNA capping enzyme large subunit	MPPV LCPE	QGM48824.1
Magpiepox virus	MPPV	VH1	mpVH1	mp	putative protein-tyrosine phosphatase	MPPV VH1	QGM48814.1
Mudlarkpox virus	MLPV	DUSP11	mlvD11	ml	putative RNA phosphatase	MLPV vDUSP11	QRM15361.1
Mudlarkpox virus	MLPV	LCPE	mlLCPE	ml	mRNA capping enzyme large subunit	MLPV LCPE	QRM15468.1
Mudlarkpox virus	MLPV	VH1	mlVH1	ml	putative protein-tyrosine phosphatase	MLPV VH1	QRM15459.1
Mus musculus	mouse	DUSP11	mDUSP11	m	RNA/RNP complex-1-interacting phosphatase	mouse DUSP11	NP_082375.4
Mus musculus	mouse	DUSP12	mDUSP12	m	dual specificity protein phosphatase 12 isoform 1	mouse DUSP12	NP_075662.2
Mus musculus	mouse	DUSP13A	mDUSP13A	m	dual specificity protein phosphatase 13A	mouse DUSP13A	NP_001007269.1
Mus musculus	mouse	DUSP13B	mDUSP13B	m	dual specificity protein phosphatase 13B isoform 3	mouse DUSP13B	NP_001361004.1
Mus musculus	mouse	DUSP14	mDUSP14	m	dual specificity protein phosphatase 14	mouse DUSP14	NP_001395670.1
Mus musculus	mouse	DUSP15	mDUSP15	m	dual specificity protein phosphatase 15 isoform 1	mouse DUSP15	NP_001152848.1
Mus musculus	mouse	DUSP18	mDUSP18	m	dual specificity protein phosphatase 18	mouse DUSP18	NP_776106.1
Mus musculus	mouse	DUSP19	mDUSP19	m	dual specificity protein phosphatase 19	mouse DUSP19	NP_077758.1
Mus musculus	mouse	DUSP21	mDUSP21	m	dual specificity phosphatase 21	mouse DUSP21	NP_082844.1
Mus musculus	mouse	DUSP22	mDUSP22	m	dual specificity protein phosphatase 22 isoform a	mouse DUSP22	NP_001033044.1
Mus musculus	mouse	DUSP23	mDUSP23	m	dual specificity protein phosphatase 23	mouse DUSP23	NP_081001.1
Mus musculus	mouse	DUSP26	mDUSP26	m	dual specificity protein phosphatase 26	mouse DUSP26	NP_001344152.1
Mus musculus	mouse	DUSP28	mDUSP28	m	dual specificity phosphatase 28	mouse DUSP28	NP_780327.1
Mus musculus	mouse	DUSP29	mDUSP29	m	dual specificity phosphatase 29	mouse DUSP29	NP_001013848.1
Mus musculus	mouse	DUSP3	mDUSP3	m	dual specificity protein phosphatase 3	mouse DUSP3	NP_082483.1
Mus musculus	mouse	laforin	mlaforin	m	laforin	mouse laforin	NP_034276.2
Mus musculus	mouse	PTPMP1	mPTPMP1	m	phosphatidylglycerophosphatase and protein-tyrosine phosphatase 1	mouse PTPMP1	NP_079852.1
Mus musculus	mouse	RNGTT	mRNGTT	m	mRNA-capping enzyme isoform 1	mouse RNGTT	NP_036014.1
Mus musculus	mouse	STYX	mSTYX	m	serine/threonine/tyrosine-interacting protein	mouse STYX	NP_062611.2
Penguinpox virus 2	PEPV2	DUSP11	pevD11	pe	putative RNA phosphatase	PEPV2 vDUSP11	QRM15716.1
Penguinpox virus 2	PEPV2	LCPE	peLCPE	pe	mRNA capping enzyme large subunit	PEPV2 LCPE	QRM15823.1
Penguinpox virus 2	PEPV2	VH1	peVH1	pe	putative protein-tyrosine phosphatase	PEPV2 VH1	QRM15814.1
Shearwaterpox virus	SWPV1	DUSP11	sw1vD11	sw1	SWPV1-074	SWPV1 DUSP11	ARF02681.1
Shearwaterpox virus	SWPV2	DUSP11	sw2vD11	sw2	SWPV2-ORF080	SWPV2 DUSP11	ARE67303.1																	DUSP11
Shearwaterpox virus	SWPV1	LCPE	sw1LCPE	sw1	SWPV1-168	SWPV1 LCPE	ARF02744.1
Shearwaterpox virus	SWPV2	LCPE	sw2LCPE	sw2	SWPV2-ORF180	SWPV2 LCPE	ARE67418.1
Shearwaterpox virus	SWPV1	VH1	sw1VH1	sw1	SWPV1-159	SWPV1 VH1	ARF02737.1
Shearwaterpox virus	SWPV2	VH1	sw2VH1	sw2	SWPV2-ORF171	SWPV2 VH1	ARE67407.1
Vaccinia virus	VACV	LCPE	vcLCPE	vc	large subunit of mRNA capping enzyme	VACV vLCPE	YP_232988.1
Vaccinia virus	VACV	VH1	vcVH1	vc	19 kDa late protein	VACV vVH1	AAB59836.1
Xenopus tropicalis	frog	DUSP11	fDUSP11	f	RNA/RNP complex-1-interacting phosphatase	frog DUSP11	NP_001120892.1
Xenopus tropicalis	frog	DUSP12	fDUSP12	f	dual specificity protein phosphatase 12	frog DUSP12	NP_001016576.1
Xenopus tropicalis	frog	DUSP13	fDUSP13	f	dual specificity protein phosphatase 13	frog DUSP13	XP_012823027.1
Xenopus tropicalis	frog	DUSP14	fDUSP14	f	dual specificity protein phosphatase 14 isoform X1	frog DUSP14	XP_012809590.1
Xenopus tropicalis	frog	DUSP18	fDUSP18	f	dual specificity protein phosphatase 18	frog DUSP18	XP_002931751.1
Xenopus tropicalis	frog	DUSP19	fDUSP19	f	dual specificity protein phosphatase 19	frog DUSP19	NP_001016317.1
Xenopus tropicalis	frog	DUSP22	fDUSP22	f	dual specificity protein phosphatase 22	frog DUSP22	NP_001011043.1
Xenopus tropicalis	frog	DUSP22A	fDUSP22A	f	dual specificity protein phosphatase 22-A	frog DUSP22A	XP_031756655.1
Xenopus tropicalis	frog	DUSP23	fDUSP23	f	dual specificity protein phosphatase 23	frog DUSP23	NP_001011371.1
Xenopus tropicalis	frog	DUSP27	fDUSP27	f	dual specificity protein phosphatase 26	frog DUSP27	XP_002933015.2
Xenopus tropicalis	frog	DUSP28	fDUSP28	f	dual specificity phosphatase 28	frog DUSP28	NP_001107283.1
Xenopus tropicalis	frog	DUSP29	fDUSP29	f	dual specificity phosphatase 29	frog DUSP29	NP_001153481.1
Xenopus tropicalis	frog	DUSP3	fDUSP3	f	dual specificity protein phosphatase 3 isoform X1	frog DUSP3	XP_002937631.1
Xenopus tropicalis	frog	laforin	flaforin	f	laforin isoform X1	frog laforin	XP_012818220.1
Xenopus tropicalis	frog	PTPMP1	fPTPMP1	f	phosphatidylglycerophosphatase and protein-tyrosine phosphatase 1	frog PTPMP1	XP_031756360.1
Xenopus tropicalis	frog	RNGTT	fRNGTT	f	mRNA-capping enzyme	frog RNGTT	NP_001001222.1
Xenopus tropicalis	frog	STYX	fSTYX	f	serine/threonine/tyrosine-interacting protein	frog STYX	NP_001135695.1
