# Supplementary material for: Viral piracy of host RNA phosphatase DUSP11 by avipoxviruses
Source: PLoS Pathog. 2025 Apr 21;21(4):e1013101. doi: 10.1371/journal.ppat.1013101 (PMC12058148; doi:10.1371/journal.ppat.1013101)
Supplement: S5 Table — *Description refers to putative ORF identity determined through homology analysis or as directly indicated by NCBI [39] entry. (XLSX) [file ppat.1013101.s019.xlsx]

## Sheet: S5_Table
Unifying	Description*	homolog	virus-orf	position	Orientation	Virus	Accession
SWPV2-075	early transcription factor small VETFS	SWPV2-075	ALPV-084	-5	R	Albatrosspox virus	QRM16044.1
SWPV2-076	Ig-like domain protein	SWPV2-076	ALPV-085	-4	R	Albatrosspox virus	QRM16045.1
SWPV2-077	NTPase, DNA replication	SWPV2-077	ALPV-086	-3	R	Albatrosspox virus	QRM16046.1
SWPV2-078	CC chemokine-like protein	SWPV2-078	ALPV-087	-2	R	Albatrosspox virus	QRM16047.1
SWPV2-079	uracil DNA glycosylase	SWPV2-079	ALPV-088	-1	R	Albatrosspox virus	QRM16048.1
SWPV2-080	putative RNA phosphatase	SWPV2-080	ALPV-089	0	R	Albatrosspox virus	QRM16049.1
SWPV2-204	conserved hypothetical protein	SWPV1-075	ALPV-090	1	R	Albatrosspox virus	QRM16050.1
SWPV2-081	TNFR-like protein	SWPV2-081	ALPV-091	2	F	Albatrosspox virus	QRM16051.1
SWPV2-082	putative glutathione peroxidase	SWPV2-082	ALPV-092	3	F	Albatrosspox virus	QRM16052.1
SWPV2-083	conserved hypothetical protein	SWPV2-083	ALPV-093	4	F	Albatrosspox virus	QRM16053.1
SWPV2-084	conserved hypothetical protein	SWPV2-084	ALPV-094	5	R	Albatrosspox virus	QRM16054.1
SWPV2-075	early transcription factor small VETFS	FPV057	CNPV-080	-5	R	Canarypox virus	NP_955103.1
SWPV2-076	Ig-like domain protein	FPV125	CNPV-081	-4	R	Canarypox virus	NP_955104.1
SWPV2-077	NTPase, DNA replication	FPV058	CNPV-082	-3	R	Canarypox virus	NP_955105.1
SWPV2-078	CC chemokine-like protein	FPV060	CNPV-083	-2	R	Canarypox virus	NP_955106.1
SWPV2-079	uracil DNA glycosylase	FPV062	CNPV-084	-1	R	Canarypox virus	NP_955107.1
SWPV2-080	putative RNA phosphatase	H1L and AF023917	CNPV-085	0	R	Canarypox virus	NP_955108.1
SWPV2-081	TNFR-like protein	C22L and AF156738	CNPV-086	1	F	Canarypox virus	NP_955109.1
SWPV2-082	putative glutathione peroxidase	FPV064	CNPV-087	2	F	Canarypox virus	NP_955100.1
SWPV2-083	conserved hypothetical protein	SWPV2-083	CNPV-088	3	F	Canarypox virus	NP_955111.1
SWPV2-084	conserved hypothetical protein	SWPV2-084	CNPV-089	4	R	Canarypox virus	NP_955112.1
SWPV2-085	conserved hypothetical protein	MPPV-095	CNPV-090	5	R	Canarypox virus	NP_955113.1
SWPV2-075	early transcription factor small VETFS	SWPV2-075	ChePV1-077	-5	R	Cheloniid poxvirus 1	QRI42795.1
SWPV2-076	Ig-like domain protein	SWPV2-076	ChePV1-078	-4	R	Cheloniid poxvirus 1	QRI42796.1
SWPV2-077	NTPase, DNA replication	SWPV2-077	ChePV1-079	-3	R	Cheloniid poxvirus 1	QRI42797.1
SWPV2-078	CC chemokine-like protein	SWPV2-078	ChePV1-080	-2	R	Cheloniid poxvirus 1	QRI42798.1
SWPV2-079	uracil DNA glycosylase	SWPV2-079	ChePV1-081	-1	R	Cheloniid poxvirus 1	QRI42799.1
SWPV2-080	putative RNA phosphatase	SWPV2-080	ChePV1-082	0	R	Cheloniid poxvirus 1	QRI42800.1
SWPV2-081	TNFR-like protein	SWPV2-081	ChePV1-083	1	F	Cheloniid poxvirus 1	QRI42801.1
SWPV2-082	putative glutathione peroxidase	SWPV2-082	ChePV1-084	2	F	Cheloniid poxvirus 1	QRI42802.1
SWPV2-084	conserved hypothetical protein	SWPV2-084	ChePV1-085	3	R	Cheloniid poxvirus 1	QRI42803.1
SWPV2-085	conserved hypothetical protein	SWPV2-085	ChePV1-086	4	R	Cheloniid poxvirus 1	QRI42804.1
SWPV2-086	HT motif protein	SWPV2-086	ChePV1-087	5	R	Cheloniid poxvirus 1	QRI42805.1
SWPV2-076	Ig-like domain protein	SWPV2-076	CRPV-108	-5	R	Crowpox virus	UWX11217.1
Unique	hypothetical protein	unique	CRPV-109	-4	R	Crowpox virus	UWX11218.1
SWPV2-077	NTPase, DNA replication	SWPV2-077	CRPV-110	-3	R	Crowpox virus	UWX11219.1
CNPV-215	viral CC-type chemokine	SWPV1-072	CRPV-111	-2	R	Crowpox virus	UWX11220.1
SWPV2-079	uracil DNA glycosylase	SWPV2-079	CRPV-112	-1	R	Crowpox virus	UWX11221.1
SWPV2-080	putative RNA phosphatase	SWPV2-080	CRPV-113	0	R	Crowpox virus	UWX11222.1
SWPV2-080	putative RNA phosphatase	SWPV2-080	CRPV-114	0	R	Crowpox virus	UWX11223.1
SWPV2-204	conserved hypothetical protein	SWPV2-204	CRPV-115	1	R	Crowpox virus	UWX11224.1
SWPV2-081	TNFR-like protein	SWPV2-081	CRPV-116	2	F	Crowpox virus	UWX11225.1
CRPV-117	N1R/p28-like protein	SWPV1-077	CRPV-117	3	R	Crowpox virus	UWX11226.1
SWPV2-082	putative glutathione peroxidase	SWPV2-082	CRPV-118	4	F	Crowpox virus	UWX11227.1
SWPV2-082	putative glutathione peroxidase	SWPV2-082	CRPV-119	5	F	Crowpox virus	UWX11228.1
SWPV2-083	conserved hypothetical protein	SWPV2-083	CRPV-120	6	F	Crowpox virus	UWX11229.1
SWPV2-075	early transcription factor small VETFS	CNPV80		-6	R	Finch poxvirus	UOX38756.1
SWPV2-076	Ig-like domain protein	SWPV2-076		-5	R	Finch poxvirus	UOX38805.1
SWPV2-076	Ig-like domain protein	SWPV2-076		-4	R	Finch poxvirus	UOX38794.1
SWPV2-077	NTPase, DNA replication	SWPV2-077		-3	R	Finch poxvirus	UOX38855.1
CNPV-215	viral CC-type chemokine	SWPV1-072		-2	R	Finch poxvirus	UOX38863.1
SWPV2-079	uracil DNA glycosylase	SWPV2-079		-1	R	Finch poxvirus	UOX38862.1
SWPV2-080	putative RNA phosphatase	SWPV2-080		0	R	Finch poxvirus	UOX38764.1
SWPV2-204	non structural virulence protein	SWPV2-204		1	R	Finch poxvirus	UOX38813.1
SWPV2-081	TNFR-like protein	SWPV2-081		2	F	Finch poxvirus	UOX38715.1
SWPV2-082	putative glutathione peroxidase	SWPV2-082		3	F	Finch poxvirus	UOX38589.1
SWPV2-082	putative glutathione peroxidase	SWPV2-082		4	F	Finch poxvirus	UOX38588.1
SWPV2-083	conserved hypothetical protein	SWPV2-083		5	F	Finch poxvirus	UOX38613.1
SWPV2-084	conserved hypothetical protein	CNPV89		6	R	Finch poxvirus	UOX38785.1
SWPV2-075	early transcription factor small VETFS	SWPV2-075	MPPV-086	-5	R	Magpiepox virus	QGM48710.1
SWPV2-076	Ig-like domain protein	SWPV2-076	MPPV-087	-4	R	Magpiepox virus	QGM48711.1
SWPV2-077	NTPase, DNA replication	SWPV2-077	MPPV-088	-3	R	Magpiepox virus	QGM48712.1
SWPV2-078	CC chemokine-like protein	SWPV2-078	MPPV-089	-2	R	Magpiepox virus	QGM48713.1
SWPV2-079	uracil DNA glycosylase	SWPV2-079	MPPV-090	-1	R	Magpiepox virus	QGM48714.1
SWPV2-080	putative RNA phosphatase	SWPV2-080	MPPV-091	0	R	Magpiepox virus	QGM48715.1
SWPV2-081	TNFR-like protein	SWPV2-081	MPPV-092	1	F	Magpiepox virus	QGM48716.1
SWPV2-082	putative glutathione peroxidase	SWPV2-082	MPPV-093	2	F	Magpiepox virus	QGM48717.1
SWPV2-084	conserved hypothetical protein	SWPV2-084	MPPV-094	3	R	Magpiepox virus	QGM48718.1
SWPV2-085	conserved hypothetical protein	SWPV2-085	MPPV-095	4	R	Magpiepox virus	QGM48719.1
SWPV2-086	HT motif protein	SWPV2-086	MPPV-096	5	R	Magpiepox virus	QGM48720.1
SWPV2-076	Ig-like domain protein	CNPV081	MPPV2-112	-7	R	Magpiepox virus 2	QZW33376.1
Unique	hypothetical protein	unique	MPPV2-113	-6	R	Magpiepox virus 2	QZW33377.1
Unique	hypothetical protein	unique	MPPV2-114	-5	R	Magpiepox virus 2	QZW33378.1
SWPV2-077	NTPase, DNA replication	SWPV2-077	MPPV2-115	-4	R	Magpiepox virus 2	QZW33379.1
SWPV2-078	CC chemokine-like protein	SWPV2-078	MPPV2-116	-3	R	Magpiepox virus 2	QZW33380.1
SWPV2-078	CC chemokine-like protein	SWPV2-078	MPPV2-117	-2	R	Magpiepox virus 2	QZW33381.1
SWPV2-079	uracil DNA glycosylase	SWPV2-079	MPPV2-118	-1	R	Magpiepox virus 2	QZW33382.1
SWPV2-080	putative RNA phosphatase	SWPV2-080	MPPV2-119	0	R	Magpiepox virus 2	QZW33383.1
SWPV2-080	putative RNA phosphatase	SWPV2-080	MPPV2-120	0	R	Magpiepox virus 2	QZW33384.1
SWPV2-081	TNFR-like protein	SWPV2-081	MPPV2-121	1	F	Magpiepox virus 2	QZW33385.1
SWPV2-082	putative glutathione peroxidase	SWPV2-082	MPPV2-122	2	F	Magpiepox virus 2	QZW33386.1
SWPV2-082	putative glutathione peroxidase	SWPV2-082	MPPV2-123	3	F	Magpiepox virus 2	QZW33387.1
SWPV2-083	conserved hypothetical protein	SWPV2-083	MPPV2-124	4	F	Magpiepox virus 2	QZW33388.1
SWPV2-084	conserved hypothetical protein	SWPV2-084	MPPV2-125	5	R	Magpiepox virus 2	QZW33389.1
SWPV2-085	conserved hypothetical protein	CNPV-090	MPPV2-126	6	R	Magpiepox virus 2	QZW33390.1
SWPV2-075	early transcription factor small VETFS	SWPV2-075	MLPV-077	-5	R	Mudlarkpox virus	QRM15356.1
SWPV2-076	Ig-like domain protein	SWPV2-076	MLPV-078	-4	R	Mudlarkpox virus	QRM15357.1
SWPV2-077	NTPase, DNA replication	SWPV2-077	MLPV-079	-3	R	Mudlarkpox virus	QRM15358.1
SWPV2-078	CC chemokine-like protein	SWPV2-078	MLPV-080	-2	R	Mudlarkpox virus	QRM15359.1
SWPV2-079	uracil DNA glycosylase	SWPV2-079	MLPV-081	-1	R	Mudlarkpox virus	QRM15360.1
SWPV2-080	putative RNA phosphatase	SWPV2-080	MLPV-082	0	R	Mudlarkpox virus	QRM15361.1
SWPV2-081	TNFR-like protein	SWPV2-081	MLPV-083	1	F	Mudlarkpox virus	QRM15362.1
SWPV2-082	putative glutathione peroxidase	SWPV2-082	MLPV-084	2	F	Mudlarkpox virus	QRM15363.1
SWPV2-084	conserved hypothetical protein	SWPV2-084	MLPV-085	3	R	Mudlarkpox virus	QRM15364.1
SWPV2-085	conserved hypothetical protein	SWPV2-085	MLPV-086	4	R	Mudlarkpox virus	QRM15365.1
SWPV2-086	HT motif protein	SWPV2-086	MLPV-087	5	R	Mudlarkpox virus	QRM15366.1
SWPV2-075	early transcription factor small VETFS	SWPV2-075	PEPV2-080	-5	R	Penguinpox virus 2	QRM15711.1
SWPV2-076	Ig-like domain protein	SWPV2-076	PEPV2-081	-4	R	Penguinpox virus 2	QRM15712.1
SWPV2-077	NTPase, DNA replication	SWPV2-077	PEPV2-082	-3	R	Penguinpox virus 2	QRM15713.1
SWPV2-078	CC chemokine-like protein	SWPV2-078	PEPV2-083	-2	R	Penguinpox virus 2	QRM15714.1
SWPV2-079	uracil DNA glycosylase	SWPV2-079	PEPV2-084	-1	R	Penguinpox virus 2	QRM15715.1
SWPV2-080	putative RNA phosphatase	SWPV2-080	PEPV2-085	0	R	Penguinpox virus 2	QRM15716.1
SWPV2-204	conserved hypothetical protein	SWPV2-204	PEPV2-086	1	R	Penguinpox virus 2	QRM15717.1
SWPV2-081	TNFR-like protein	SWPV2-081	PEPV2-087	2	F	Penguinpox virus 2	QRM15718.1
CRPV-117	N1R/p28-like protein	SWPV1-077	PEPV2-088	3	R	Penguinpox virus 2	QRM15719.1
SWPV2-082	putative glutathione peroxidase	SWPV2-082	PEPV2-089	4	F	Penguinpox virus 2	QRM15720.1
SWPV2-083	conserved hypothetical protein	SWPV2-083	PEPV2-90	5	F	Penguinpox virus 2	QRM15721.1
SWPV2-075	early transcription factor small VETFS	SWPV2-075	SWPV1-069	-5	R	Shearwaterpox virus	ARE67597.1
SWPV2-077	NTPase, DNA replication	SWPV2-077	SWPV1-070	-4	R	Shearwaterpox virus	ARF02677.1
SWPV2-078	CC chemokine-like protein	SWPV2-078	SWPV1-071	-3	R	Shearwaterpox virus	ARF02678.1
CNPV-215	viral CC-type chemokine	CNPV215	SWPV1-072	-2	R	Shearwaterpox virus	ARF02679.1
SWPV2-079	uracil DNA glycosylase	SWPV2-079	SWPV1-073	-1	R	Shearwaterpox virus	ARF02680.1
SWPV2-080	putative RNA phosphatase	SWPV2-080	SWPV1-074	0	R	Shearwaterpox virus	ARF02681.1
SWPV2-204	conserved hypothetical protein	SWPV2-204	SWPV1-075	1	R	Shearwaterpox virus	ARF02682.1
SWPV2-081	TNFR-like protein	SWPV2-081	SWPV1-076	2	F	Shearwaterpox virus	ARF02683.1
CRPV-117	N1R/p28-like protein	CRPV-117	SWPV1-077	3	R	Shearwaterpox virus	ARF02684.1
SWPV2-083	conserved hypothetical protein	SWPV2-083	SWPV1-078	4	F	Shearwaterpox virus	ARE67659.1
SWPV2-084	conserved hypothetical protein	SWPV2-084	SWPV1-079	5	R	Shearwaterpox virus	ARF02685.1
SWPV2-075	early transcription factor small VETFS	CNPV080	SWPV2-075	-5	R	Shearwaterpox virus 2	ARE67298.1
SWPV2-076	Ig-like domain protein	CNPV081	SWPV2-076	-4	R	Shearwaterpox virus 2	ARE67299.1
SWPV2-077	NTPase, DNA replication	CNPV082	SWPV2-077	-3	R	Shearwaterpox virus 2	ARE67300.1
SWPV2-078	CC chemokine-like protein	SWPV2-078	SWPV2-078	-2	R	Shearwaterpox virus 2	ARE67301.1
SWPV2-079	uracil DNA glycosylase	CNPV084	SWPV2-079	-1	R	Shearwaterpox virus 2	ARE67302.1
SWPV2-080	putative RNA phosphatase	CNPV085	SWPV2-080	0	R	Shearwaterpox virus 2	ARE67303.1
SWPV2-081	TNFR-like protein	CNPV086	SWPV2-081	1	F	Shearwaterpox virus 2	ARE67304.1
SWPV2-082	putative glutathione peroxidase	CNPV087	SWPV2-082	2	F	Shearwaterpox virus 2	ARE67305.1
SWPV2-083	conserved hypothetical protein	CNPV088	SWPV2-083	3	F	Shearwaterpox virus 2	ARE67306.1
SWPV2-084	conserved hypothetical protein	CNPV089	SWPV2-084	4	R	Shearwaterpox virus 2	ARE67307.1
SWPV2-085	conserved hypothetical protein	CNPV090	SWPV2-085	5	R	Shearwaterpox virus 2	ARE67308.1
