# Supplementary material for: Viral piracy of host RNA phosphatase DUSP11 by avipoxviruses
Source: PLoS Pathog. 2025 Apr 21;21(4):e1013101. doi: 10.1371/journal.ppat.1013101 (PMC12058148; doi:10.1371/journal.ppat.1013101)
Supplement: S6 Table — (XLSX) [file ppat.1013101.s020.xlsx]

## Sheet: S6_Table
Description	Scientific Name	Max Score	Total Score	Query Cover	E value	Per. ident	Acc. Len	Accession
putative RNA phosphatase [Penguinpox virus 2]	Penguinpox virus 2	508	508	1	0	100	247	QRM15716.1
putative RNA phosphatase [Albatrosspox virus]	Albatrosspox virus	502	502	1	4e-179	98.41	251	QRM16049.1
SWPV2-ORF080 [Shearwaterpox virus]	Shearwaterpox virus	482	482	0.94	4e-170	98.72	303	ARE67303.1
putative RNA phosphatase [Magpiepox virus]	Magpiepox virus	478	478	0.94	6e-169	97.86	286	QGM48715.1
CNPV085 putative RNA phosphatase [Canarypox virus]	Canarypox virus	457	511	1	1e-158	91.03	403	NP_955108.1
putative RNA phosphatase [Mudlarkpox virus]	Mudlarkpox virus	406	460	1	1e-138	81.62	403	QRM15361.1
putative RNA phosphatase [Cheloniid poxvirus 1]	Cheloniid poxvirus 1	388	388	0.94	3e-133	78.21	303	QRI42800.1
DSP DUSP11 [Finch poxvirus]	Finch poxvirus	389	389	0.94	8e-131	76.17	501	UOX38764.1
SWPV1-074 [Shearwaterpox virus]	Shearwaterpox virus	276	276	1	1e-89	59.84	245	ARF02681.1
RNA/RNP complex-1-interacting phosphatase [Corvus hawaiiensis]	Corvus hawaiiensis	199	199	0.71	6e-59	53.41	305	XP_048146001.1
RNA/RNP complex-1-interacting phosphatase [Corvus cornix cornix]	Corvus cornix cornix	199	199	0.71	4e-58	53.41	349	XP_039420096.1
DUS11 phosphatase [Upupa epops]	Upupa epops	191	191	0.69	3e-57	53.22	169	NWU89504.1
RNA/RNP complex-1-interacting phosphatase [Calypte anna]	Calypte anna	195	195	0.7	4e-57	52.87	320	XP_030319948.1
RNA/RNP complex-1-interacting phosphatase isoform X3 [Accipiter gentilis]	Accipiter gentilis	194	194	0.7	5e-57	52.87	271	XP_049686642.1
RNA/RNP complex-1-interacting phosphatase isoform X2 [Aquila chrysaetos chrysaetos]	Aquila chrysaetos chrysaetos	195	195	0.7	5e-57	52.87	314	XP_029890719.1
RNA/RNP complex-1-interacting phosphatase isoform X3 [Aquila chrysaetos chrysaetos]	Aquila chrysaetos chrysaetos	193	193	0.7	6e-57	52.87	271	XP_040984244.1
DUS11 phosphatase [Struthidea cinerea]	Struthidea cinerea	190	190	0.69	7e-57	54.39	169	NXB60100.1
DUS11 phosphatase [Pachycephala philippinensis]	Pachycephala philippinensis	189	189	0.69	7e-57	53.8	169	NXI05060.1
RNA/RNP complex-1-interacting phosphatase isoform X3 [Aythya fuligula]	Aythya fuligula	191	191	0.7	8e-57	52.87	197	XP_032059945.1
RNA/RNP complex-1-interacting phosphatase isoform X1 [Aquila chrysaetos chrysaetos]	Aquila chrysaetos chrysaetos	195	195	0.7	8e-57	52.87	329	XP_029890718.1
DUS11 phosphatase [Rhinopomastus cyanomelas]	Rhinopomastus cyanomelas	189	189	0.69	1e-56	52.63	169	NXO01614.1
PREDICTED: RNA/RNP complex-1-interacting phosphatase [Sturnus vulgaris]	Sturnus vulgaris	197	197	0.7	1e-56	52.87	435	XP_014747572.1
RNA/RNP complex-1-interacting phosphatase [Galemys pyrenaicus]	Galemys pyrenaicus	193	193	0.73	1e-56	53.04	275	KAG8518745.1
PREDICTED: RNA/RNP complex-1-interacting phosphatase isoform X3 [Haliaeetus leucocephalus]	Haliaeetus leucocephalus	194	194	0.7	1e-56	52.87	329	XP_010561166.1
RNA/RNP complex-1-interacting phosphatase isoform X2 [Accipiter gentilis]	Accipiter gentilis	194	194	0.7	1e-56	52.87	314	XP_049686641.1
RNA/RNP complex-1-interacting phosphatase isoform X3 [Harpia harpyja]	Harpia harpyja	192	192	0.71	1e-56	52.27	271	XP_052661276.1
RNA/RNP complex-1-interacting phosphatase isoform X3 [Erinaceus europaeus]	Erinaceus europaeus	194	194	0.72	2e-56	52.78	333	XP_060043066.1
RNA/RNP complex-1-interacting phosphatase isoform X1 [Accipiter gentilis]	Accipiter gentilis	194	194	0.7	2e-56	52.87	329	XP_049686640.1
uncharacterized protein LOC116435472 [Corvus moneduloides]	Corvus moneduloides	199	199	0.72	2e-56	52.51	535	XP_031947699.1
RNA/RNP complex-1-interacting phosphatase [Grus americana]	Grus americana	193	193	0.71	2e-56	51.14	309	XP_054660434.1
RNA/RNP complex-1-interacting phosphatase [Sceloporus undulatus]	Sceloporus undulatus	194	194	0.74	2e-56	50.8	321	XP_042328494.1
DUS11 phosphatase [Dicrurus megarhynchus]	Dicrurus megarhynchus	188	188	0.69	2e-56	53.8	169	NXJ20454.1
RNA/RNP complex-1-interacting phosphatase isoform X4 [Erinaceus europaeus]	Erinaceus europaeus	194	194	0.72	2e-56	52.78	330	XP_007519010.1
RNA/RNP complex-1-interacting phosphatase isoform X2 [Aythya fuligula]	Aythya fuligula	192	192	0.7	3e-56	52.87	269	XP_032059944.1
DUS11 phosphatase [Rhagologus leucostigma]	Rhagologus leucostigma	188	188	0.69	3e-56	53.22	169	NXB13795.1
DUS11 phosphatase [Eulacestoma nigropectus]	Eulacestoma nigropectus	188	188	0.69	3e-56	53.22	169	NXB30747.1
DUS11 phosphatase [Aphelocoma coerulescens]	Aphelocoma coerulescens	188	188	0.69	3e-56	53.8	169	NWY21892.1
RNA/RNP complex-1-interacting phosphatase isoform X2 [Harpia harpyja]	Harpia harpyja	193	193	0.7	3e-56	52.87	314	XP_052661275.1
DUS11 phosphatase [Machaerirhynchus nigripectus]	Machaerirhynchus nigripectus	188	188	0.69	3e-56	53.8	169	NWV88607.1
RNA/RNP complex-1-interacting phosphatase isoform X4 [Anser cygnoides]	Anser cygnoides	189	189	0.7	3e-56	52.3	197	XP_047911010.1
DUS11 phosphatase [Sylvietta virens]	Sylvietta virens	188	188	0.69	4e-56	53.8	169	NXK68968.1
DUS11 phosphatase [Oreocharis arfaki]	Oreocharis arfaki	188	188	0.69	4e-56	53.8	169	NWW12342.1
DUS11 phosphatase [Ifrita kowaldi]	Ifrita kowaldi	187	187	0.69	4e-56	53.8	169	NWW56266.1
DUS11 phosphatase [Corvus moneduloides]	Corvus moneduloides	187	187	0.69	4e-56	53.8	169	NXD59544.1
RNA/RNP complex-1-interacting phosphatase isoform X4 [Cygnus olor]	Cygnus olor	189	189	0.7	5e-56	52.3	197	XP_040394049.1
DUS11 phosphatase [Lanius ludovicianus]	Lanius ludovicianus	187	187	0.69	5e-56	54.97	169	NWT88744.1
RNA/RNP complex-1-interacting phosphatase isoform X1 [Harpia harpyja]	Harpia harpyja	193	193	0.7	5e-56	52.87	329	XP_052661274.1
RNA/RNP complex-1-interacting phosphatase isoform X1 [Aythya fuligula]	Aythya fuligula	192	192	0.7	5e-56	52.87	312	XP_032059943.1
DUS11 phosphatase [Myiagra hebetior]	Myiagra hebetior	187	187	0.69	6e-56	53.22	169	NXH23758.1
DUS11 phosphatase [Dryoscopus gambensis]	Dryoscopus gambensis	187	187	0.69	6e-56	53.22	169	NWI76823.1
RNA/RNP complex-1-interacting phosphatase [Hemicordylus capensis]	Hemicordylus capensis	194	194	0.74	6e-56	50.54	378	XP_053125337.1
RNA/RNP complex-1-interacting phosphatase isoform X2 [Myiozetetes cayanensis]	Myiozetetes cayanensis	187	187	0.73	7e-56	48.62	182	XP_050181692.1
DUS11 phosphatase [Mohoua ochrocephala]	Mohoua ochrocephala	187	187	0.69	7e-56	53.22	169	NXA66700.1
DUS11 phosphatase [Falcunculus frontatus]	Falcunculus frontatus	187	187	0.69	7e-56	53.22	169	NWW22861.1
DUS11 phosphatase [Vidua macroura]	Vidua macroura	187	187	0.69	7e-56	51.46	169	NXQ02454.1
RNA/RNP complex-1-interacting phosphatase [Aix galericulata]	Aix galericulata	192	192	0.7	8e-56	52.3	312	KAI6073596.1
DUS11 phosphatase [Gymnorhina tibicen]	Gymnorhina tibicen	187	187	0.69	8e-56	53.22	169	NXM43457.1
RNA/RNP complex-1-interacting phosphatase isoform X2 [Hyaena hyaena]	Hyaena hyaena	192	192	0.72	9e-56	51.11	330	XP_039096093.1
RNA/RNP complex-1-interacting phosphatase [Orycteropus afer afer]	Orycteropus afer afer	191	191	0.87	9e-56	47.44	289	XP_007950860.1
RNA/RNP complex-1-interacting phosphatase [Alligator mississippiensis]	Alligator mississippiensis	191	191	0.69	1e-55	52.91	311	XP_014467031.1
DUS11 phosphatase [Rhynochetos jubatus]	Rhynochetos jubatus	187	187	0.69	1e-55	52.63	169	NWW93328.1
RNA/RNP complex-1-interacting phosphatase isoform X2 [Anser cygnoides]	Anser cygnoides	190	190	0.7	1e-55	52.3	269	XP_047911008.1
DUS11 phosphatase [Erpornis zantholeuca]	Erpornis zantholeuca	187	187	0.69	1e-55	53.8	169	NXS78487.1
PREDICTED: RNA/RNP complex-1-interacting phosphatase [Gavialis gangeticus]	Gavialis gangeticus	191	191	0.69	1e-55	52.33	312	XP_019369928.1
RNA/RNP complex-1-interacting phosphatase isoform X2 [Cygnus olor]	Cygnus olor	190	190	0.7	1e-55	52.3	269	XP_040394047.1
DUS11 phosphatase [Crocuta crocuta]	Crocuta crocuta	192	192	0.72	1e-55	51.11	331	KAF0879646.1
RNA/RNP complex-1-interacting phosphatase isoform X1 [Hyaena hyaena]	Hyaena hyaena	192	192	0.72	1e-55	51.11	331	XP_039096092.1
DUS11 phosphatase [Oriolus oriolus]	Oriolus oriolus	186	186	0.69	2e-55	53.22	169	NXO07055.1
RNA/RNP complex-1-interacting phosphatase [Alligator mississippiensis]	Alligator mississippiensis	192	192	0.69	2e-55	52.91	333	KYO17197.1
RNA/RNP complex-1-interacting phosphatase [Canis lupus familiaris]	Canis lupus familiaris	191	191	0.72	2e-55	52.22	332	XP_005630616.1
RNA/RNP complex-1-interacting phosphatase [Cyrtonyx montezumae]	Cyrtonyx montezumae	191	191	0.84	2e-55	45.45	305	XP_065601237.1
RNA/RNP complex-1-interacting phosphatase [Meles meles]	Meles meles	192	192	0.91	2e-55	45.13	337	XP_045834652.1
RNA/RNP complex-1-interacting phosphatase-like [Empidonax traillii]	Empidonax traillii	187	187	0.72	2e-55	48.89	184	XP_027766280.1
RNA/RNP complex-1-interacting phosphatase isoform X1 [Phacochoerus africanus]	Phacochoerus africanus	189	189	0.72	2e-55	51.96	267	XP_047637716.1
RNA/RNP complex-1-interacting phosphatase isoform X1 [Talpa occidentalis]	Talpa occidentalis	191	191	0.75	2e-55	51.05	332	XP_037383543.1
RNA/RNP complex-1-interacting phosphatase isoform X1 [Cynocephalus volans]	Cynocephalus volans	191	191	0.73	2e-55	51.1	333	XP_062934399.1
DUS11 phosphatase [Toxostoma redivivum]	Toxostoma redivivum	186	186	0.69	2e-55	52.05	169	NWS83687.1
DUS11 phosphatase [Daphoenositta chrysoptera]	Daphoenositta chrysoptera	186	186	0.69	2e-55	53.22	169	NWV50499.1
RNA/RNP complex-1-interacting phosphatase isoform X2 [Oryctolagus cuniculus]	Oryctolagus cuniculus	191	191	0.73	2e-55	52.2	330	XP_008252457.1
RNA/RNP complex-1-interacting phosphatase [Nyctereutes procyonoides]	Nyctereutes procyonoides	191	191	0.72	2e-55	52.22	332	XP_055168628.1
RNA/RNP complex-1-interacting phosphatase isoform X3 [Myiozetetes cayanensis]	Myiozetetes cayanensis	186	186	0.71	2e-55	49.43	180	XP_050181693.1
DUS11 phosphatase [Pterocles burchelli]	Pterocles burchelli	186	186	0.69	2e-55	52.05	169	NWU72880.1
DUS11 phosphatase [Edolisoma coerulescens]	Edolisoma coerulescens	186	186	0.69	2e-55	53.8	169	NXH85140.1
RNA/RNP complex-1-interacting phosphatase isoform X1 [Anser cygnoides]	Anser cygnoides	191	191	0.7	2e-55	52.3	312	XP_047911007.1
DUS11 phosphatase [Buphagus erythrorhynchus]	Buphagus erythrorhynchus	186	186	0.69	3e-55	53.22	169	NXU04070.1
RNA/RNP complex-1-interacting phosphatase [Suricata suricatta]	Suricata suricatta	191	191	0.85	3e-55	46.45	330	XP_029793463.1
DUS11 phosphatase [Chauna torquata]	Chauna torquata	186	186	0.69	3e-55	52.63	169	NXK49017.1
DUS11 phosphatase [Ardeotis kori]	Ardeotis kori	186	186	0.69	3e-55	51.46	169	NXE29890.1
RNA/RNP complex-1-interacting phosphatase isoform X1 [Oryctolagus cuniculus]	Oryctolagus cuniculus	191	191	0.73	3e-55	52.2	331	XP_008252459.1
RNA/RNP complex-1-interacting phosphatase [Ornithorhynchus anatinus]	Ornithorhynchus anatinus	193	193	0.7	3e-55	51.72	419	XP_028921823.1
DUS11 phosphatase [Sinosuthora webbiana]	Sinosuthora webbiana	185	185	0.69	3e-55	53.8	169	NWR01313.1
RNA/RNP complex-1-interacting phosphatase isoform X1 [Cygnus olor]	Cygnus olor	190	190	0.7	3e-55	52.3	312	XP_040394046.1
RNA/RNP complex-1-interacting phosphatase isoform X2 [Pipra filicauda]	Pipra filicauda	186	186	0.72	3e-55	49.16	186	XP_027592473.1
DUS11 phosphatase [Notiomystis cincta]	Notiomystis cincta	185	185	0.69	4e-55	52.63	169	NWX26569.1
RNA/RNP complex-1-interacting phosphatase isoform X1 [Lynx canadensis]	Lynx canadensis	191	191	0.72	4e-55	51.11	331	XP_032448558.1
RNA/RNP complex-1-interacting phosphatase isoform X2 [Lynx canadensis]	Lynx canadensis	191	191	0.72	4e-55	51.11	332	XP_030166722.1
RNA/RNP complex-1-interacting phosphatase [Cygnus atratus]	Cygnus atratus	190	190	0.7	4e-55	52.3	312	XP_050571750.1
RNA/RNP complex-1-interacting phosphatase [Heterocephalus glaber]	Heterocephalus glaber	186	186	0.72	4e-55	51.4	206	XP_004844776.1
DUS11 phosphatase [Galbula dea]	Galbula dea	185	185	0.69	4e-55	52.05	169	NXI47672.1
