# Supplementary material for: Viral piracy of host RNA phosphatase DUSP11 by avipoxviruses
Source: PLoS Pathog. 2025 Apr 21;21(4):e1013101. doi: 10.1371/journal.ppat.1013101 (PMC12058148; doi:10.1371/journal.ppat.1013101)
Supplement: S7 Table — (XLSX) [file ppat.1013101.s021.xlsx]

## Sheet: S7_Table
Description	Scientific Name	Max Score	Total Score	Query Cover	E value	Per. ident	Acc. Len	Accession
putative RNA phosphatase [Mudlarkpox virus]	Mudlarkpox virus	802	802	1	0	100	403	QRM15361.1
CNPV085 putative RNA phosphatase [Canarypox virus]	Canarypox virus	699	699	1	0	86.85	403	NP_955108.1
DSP DUSP11 [Finch poxvirus]	Finch poxvirus	603	861	1	0	75.19	501	UOX38764.1
putative RNA phosphatase [Cheloniid poxvirus 1]	Cheloniid poxvirus 1	593	882	0.97	0	95.67	303	QRI42800.1
SWPV2-ORF080 [Shearwaterpox virus]	Shearwaterpox virus	530	820	0.97	0	85.67	303	ARE67303.1
putative RNA phosphatase [Magpiepox virus]	Magpiepox virus	498	934	0.96	5e-174	86.07	286	QGM48715.1
putative RNA phosphatase [Penguinpox virus 2]	Penguinpox virus 2	406	460	0.71	2e-138	81.62	247	QRM15716.1
putative RNA phosphatase [Albatrosspox virus]	Albatrosspox virus	404	456	0.77	1e-137	78.54	251	QRM16049.1
SWPV1-074 [Shearwaterpox virus]	Shearwaterpox virus	285	285	0.47	9e-91	68.95	245	ARF02681.1
RNA/RNP complex-1-interacting phosphatase isoform X3 [Varanus komodoensis]	Varanus komodoensis	189	189	0.46	1e-53	50.79	249	XP_044273321.1
RNA/RNP complex-1-interacting phosphatase isoform X2 [Varanus komodoensis]	Varanus komodoensis	189	189	0.46	2e-53	50.79	261	XP_044273320.1
RNA/RNP complex-1-interacting phosphatase isoform X2 [Eublepharis macularius]	Eublepharis macularius	192	192	0.51	2e-53	47.85	357	XP_054854289.1
RNA/RNP complex-1-interacting phosphatase isoform X1 [Eublepharis macularius]	Eublepharis macularius	192	192	0.51	2e-53	47.85	358	XP_054854288.1
RNA/RNP complex-1-interacting phosphatase [Sceloporus undulatus]	Sceloporus undulatus	189	189	0.47	8e-53	49.49	321	XP_042328494.1
RNA/RNP complex-1-interacting phosphatase isoform X3 [Tiliqua scincoides]	Tiliqua scincoides	189	189	0.43	1e-52	51.15	307	XP_066495500.1
RNA/RNP complex-1-interacting phosphatase isoform X1 [Tiliqua scincoides]	Tiliqua scincoides	189	189	0.43	2e-52	51.15	320	XP_066495498.1
RNA/RNP complex-1-interacting phosphatase isoform X2 [Tiliqua scincoides]	Tiliqua scincoides	187	187	0.43	4e-52	51.15	312	XP_066495499.1
RNA/RNP complex-1-interacting phosphatase isoform X1 [Varanus komodoensis]	Varanus komodoensis	188	188	0.46	4e-52	50.79	335	XP_044273319.1
RNA/RNP complex-1-interacting phosphatase [Orycteropus afer afer]	Orycteropus afer afer	186	186	0.53	7e-52	46.98	289	XP_007950860.1
RNA/RNP complex-1-interacting phosphatase isoform X1 [Anolis carolinensis]	Anolis carolinensis	189	189	0.45	8e-52	49.19	381	XP_062817178.1
RNA/RNP complex-1-interacting phosphatase isoform X2 [Anolis carolinensis]	Anolis carolinensis	189	189	0.45	9e-52	49.19	376	XP_062817179.1
RNA/RNP complex-1-interacting phosphatase [Morone saxatilis]	Morone saxatilis	183	183	0.42	1e-51	48.54	220	XP_035524897.1
RNA/RNP complex-1-interacting phosphatase isoform X2 [Elgaria multicarinata webbii]	Elgaria multicarinata webbii	184	184	0.45	2e-51	50	259	XP_062995277.1
RNA/RNP complex-1-interacting phosphatase [Calypte anna]	Calypte anna	186	186	0.43	2e-51	51.15	320	XP_030319948.1
RNA/RNP complex-1-interacting phosphatase isoform X1 [Cynocephalus volans]	Cynocephalus volans	186	186	0.44	4e-51	50.83	333	XP_062934399.1
RNA/RNP complex-1-interacting phosphatase isoform X2 [Hyaena hyaena]	Hyaena hyaena	185	185	0.44	4e-51	50.28	330	XP_039096093.1
RNA/RNP complex-1-interacting phosphatase [Grus americana]	Grus americana	184	184	0.44	5e-51	48.89	309	XP_054660434.1
DUS11 phosphatase [Crocuta crocuta]	Crocuta crocuta	185	185	0.44	6e-51	50.28	331	KAF0879646.1
RNA/RNP complex-1-interacting phosphatase isoform X1 [Hyaena hyaena]	Hyaena hyaena	185	185	0.44	6e-51	50.28	331	XP_039096092.1
RNA/RNP complex-1-interacting phosphatase isoform X5 [Molossus molossus]	Molossus molossus	183	183	0.44	7e-51	50.28	270	XP_036119097.1
RNA/RNP complex-1-interacting phosphatase [Heterocephalus glaber]	Heterocephalus glaber	181	181	0.44	7e-51	50.84	206	XP_004844776.1
RNA/RNP complex-1-interacting phosphatase [Suricata suricatta]	Suricata suricatta	185	185	0.52	7e-51	45.5	330	XP_029793463.1
RNA/RNP complex-1-interacting phosphatase isoform X4 [Molossus molossus]	Molossus molossus	183	183	0.44	8e-51	50.28	274	XP_036119096.1
RNA/RNP complex-1-interacting phosphatase [Anolis sagrei ordinatus]	Anolis sagrei ordinatus	185	185	0.45	1e-50	49.45	341	XP_060643263.1
DUS11 phosphatase [Geococcyx californianus]	Geococcyx californianus	179	179	0.42	2e-50	52.05	169	NWH58149.1
RNA/RNP complex-1-interacting phosphatase isoform X2 [Cynocephalus volans]	Cynocephalus volans	184	184	0.44	2e-50	50.83	334	XP_062934400.1
RNA/RNP complex-1-interacting phosphatase [Rhinatrema bivittatum]	Rhinatrema bivittatum	184	184	0.45	2e-50	50.27	344	XP_029460003.1
RNA/RNP complex-1-interacting phosphatase [Rhineura floridana]	Rhineura floridana	184	184	0.45	2e-50	50.55	325	XP_061448984.1
RNA/RNP complex-1-interacting phosphatase isoform X1 [Lynx canadensis]	Lynx canadensis	184	184	0.44	2e-50	50.28	331	XP_032448558.1
RNA/RNP complex-1-interacting phosphatase isoform X2 [Lynx canadensis]	Lynx canadensis	184	184	0.44	2e-50	50.28	332	XP_030166722.1
RNA/RNP complex-1-interacting phosphatase isoform X2 [Cricetulus griseus]	Cricetulus griseus	184	184	0.46	2e-50	49.73	330	XP_007648875.1
RNA/RNP complex-1-interacting phosphatase isoform X3 [Erinaceus europaeus]	Erinaceus europaeus	184	184	0.51	2e-50	44.98	333	XP_060043066.1
RNA/RNP complex-1-interacting phosphatase isoform X2 [Molossus molossus]	Molossus molossus	183	183	0.44	2e-50	50.28	304	XP_036119094.1
RNA/RNP complex-1-interacting phosphatase [Canis lupus familiaris]	Canis lupus familiaris	184	184	0.44	2e-50	50.84	332	XP_005630616.1
RNA/RNP complex-1-interacting phosphatase isoform X2 [Leopardus geoffroyi]	Leopardus geoffroyi	184	184	0.44	2e-50	50.28	331	XP_045302449.1
RNA/RNP complex-1-interacting phosphatase [Nyctereutes procyonoides]	Nyctereutes procyonoides	183	183	0.44	3e-50	50.84	332	XP_055168628.1
RNA/RNP complex-1-interacting phosphatase isoform X1 [Leopardus geoffroyi]	Leopardus geoffroyi	183	183	0.44	3e-50	50.28	332	XP_045302448.1
RNA/RNP complex-1-interacting phosphatase [Peromyscus leucopus]	Peromyscus leucopus	183	183	0.45	3e-50	50.54	329	XP_028718951.1
RNA/RNP complex-1-interacting phosphatase isoform X1 [Puma concolor]	Puma concolor	183	183	0.44	3e-50	50.28	331	XP_025787671.1
hypothetical protein JRQ81_011232 [Phrynocephalus forsythii]	Phrynocephalus forsythii	183	183	0.45	3e-50	49.19	328	KAJ7305313.1
RNA/RNP complex-1-interacting phosphatase isoform X1 [Felis catus]	Felis catus	183	183	0.44	3e-50	50.28	332	XP_006930253.1
PREDICTED: RNA/RNP complex-1-interacting phosphatase [Rhinolophus sinicus]	Rhinolophus sinicus	183	183	0.44	3e-50	50.56	330	XP_019568432.1
RNA/RNP complex-1-interacting phosphatase isoform X1 [Elgaria multicarinata webbii]	Elgaria multicarinata webbii	183	183	0.45	4e-50	50	323	XP_062995276.1
PREDICTED: RNA/RNP complex-1-interacting phosphatase isoform X6 [Galeopterus variegatus]	Galeopterus variegatus	183	183	0.44	4e-50	50.28	334	XP_008569404.1
RNA/RNP complex-1-interacting phosphatase isoform X2 [Neofelis nebulosa]	Neofelis nebulosa	183	183	0.44	4e-50	50.28	331	XP_058539656.1
RNA/RNP complex-1-interacting phosphatase [Callorhinus ursinus]	Callorhinus ursinus	183	183	0.44	4e-50	49.72	332	XP_025724176.1
RNA/RNP complex-1-interacting phosphatase [Hemicordylus capensis]	Hemicordylus capensis	184	184	0.45	4e-50	50.55	378	XP_053125337.1
RNA/RNP complex-1-interacting phosphatase isoform X1 [Neofelis nebulosa]	Neofelis nebulosa	183	183	0.44	4e-50	50.28	332	XP_058539655.1
RNA/RNP complex-1-interacting phosphatase [Meles meles]	Meles meles	183	183	0.52	4e-50	44.6	337	XP_045834652.1
RNA/RNP complex-1-interacting phosphatase isoform X3 [Balaenoptera acutorostrata]	Balaenoptera acutorostrata	181	181	0.57	5e-50	42.67	267	XP_057414036.1
RNA/RNP complex-1-interacting phosphatase [Peromyscus californicus insignis]	Peromyscus californicus insignis	183	183	0.45	5e-50	50.54	330	XP_052575682.1
hypothetical protein lerEdw1_009417 [Lerista edwardsae]	Lerista edwardsae	183	183	0.46	5e-50	48.69	346	KAJ6653253.1
RNA/RNP complex-1-interacting phosphatase isoform X2 [Oryctolagus cuniculus]	Oryctolagus cuniculus	182	182	0.45	5e-50	50.55	330	XP_008252457.1
PREDICTED: RNA/RNP complex-1-interacting phosphatase [Condylura cristata]	Condylura cristata	182	182	0.44	5e-50	50.83	333	XP_004691589.1
RNA/RNP complex-1-interacting phosphatase [Ursus americanus]	Ursus americanus	182	182	0.44	5e-50	49.72	332	XP_045644246.1
RNA/RNP complex-1-interacting phosphatase isoform X1 [Talpa occidentalis]	Talpa occidentalis	182	182	0.44	6e-50	50.28	332	XP_037383543.1
RNA/RNP complex-1-interacting phosphatase isoform X2 [Peromyscus maniculatus bairdii]	Peromyscus maniculatus bairdii	182	182	0.45	6e-50	50	329	XP_006998014.1
RNA/RNP complex-1-interacting phosphatase isoform X1 [Oryctolagus cuniculus]	Oryctolagus cuniculus	182	182	0.45	6e-50	50.55	331	XP_008252459.1
RNA/RNP complex-1-interacting phosphatase isoform X1 [Phacochoerus africanus]	Phacochoerus africanus	180	180	0.44	6e-50	50.84	267	XP_047637716.1
RNA/RNP complex-1-interacting phosphatase [Galemys pyrenaicus]	Galemys pyrenaicus	181	181	0.44	7e-50	50.28	275	KAG8518745.1
hypothetical protein E2320_006809 [Naja naja]	Naja naja	182	182	0.45	7e-50	49.45	346	KAG8141143.1
RNA/RNP complex-1-interacting phosphatase isoform X2 [Heteronotia binoei]	Heteronotia binoei	182	182	0.45	8e-50	50	312	XP_060106818.1
RNA/RNP complex-1-interacting phosphatase isoform X2 [Phacochoerus africanus]	Phacochoerus africanus	182	182	0.44	8e-50	50.84	327	XP_047637717.1
RNA/RNP complex-1-interacting phosphatase [Sturnira hondurensis]	Sturnira hondurensis	182	182	0.5	8e-50	46.57	331	XP_036904110.1
RNA/RNP complex-1-interacting phosphatase [Dasypus novemcinctus]	Dasypus novemcinctus	182	182	0.45	8e-50	51.1	326	XP_004482114.3
RNA/RNP complex-1-interacting phosphatase isoform X2 [Neomonachus schauinslandi]	Neomonachus schauinslandi	180	180	0.44	9e-50	49.72	270	XP_021554772.1
RNA/RNP complex-1-interacting phosphatase isoform X2 [Nycticebus coucang]	Nycticebus coucang	182	182	0.44	9e-50	51.4	327	XP_053444277.1
RNA/RNP complex-1-interacting phosphatase [Ailuropoda melanoleuca]	Ailuropoda melanoleuca	182	182	0.45	9e-50	50	332	XP_002921547.2
RNA/RNP complex-1-interacting phosphatase isoform X4 [Erinaceus europaeus]	Erinaceus europaeus	182	182	0.51	1e-49	44.98	330	XP_007519010.1
RNA/RNP complex-1-interacting phosphatase isoform X1 [Nycticebus coucang]	Nycticebus coucang	182	182	0.44	1e-49	51.4	332	XP_053444276.1
RNA/RNP complex-1-interacting phosphatase [Mastomys coucha]	Mastomys coucha	182	182	0.45	1e-49	50	322	XP_031238264.1
RNA/RNP complex-1-interacting phosphatase isoform X1 [Castor canadensis]	Castor canadensis	182	182	0.44	1e-49	51.12	332	XP_020040530.1
RNA/RNP complex-1-interacting phosphatase [Ursus maritimus]	Ursus maritimus	183	183	0.44	1e-49	49.72	379	XP_008698222.2
RNA/RNP complex-1-interacting phosphatase isoform X1 [Heteronotia binoei]	Heteronotia binoei	182	182	0.45	1e-49	50	327	XP_060106817.1
RNA/RNP complex-1-interacting phosphatase [Zalophus californianus]	Zalophus californianus	182	182	0.44	1e-49	49.72	332	XP_027477093.1
RNA/RNP complex-1-interacting phosphatase [Eumetopias jubatus]	Eumetopias jubatus	182	182	0.44	1e-49	49.72	332	XP_027971960.1
RNA/RNP complex-1-interacting phosphatase isoform X2 [Castor canadensis]	Castor canadensis	181	181	0.44	1e-49	51.12	324	XP_020040531.1
RNA/RNP complex-1-interacting phosphatase-like [Callorhinus ursinus]	Callorhinus ursinus	181	181	0.54	1e-49	44.5	298	XP_025743387.1
RNA/RNP complex-1-interacting phosphatase isoform X1 [Eptesicus fuscus]	Eptesicus fuscus	182	182	0.44	1e-49	50.84	333	XP_008145661.1
RNA/RNP complex-1-interacting phosphatase [Artibeus jamaicensis]	Artibeus jamaicensis	181	181	0.5	1e-49	46.08	331	XP_036986788.2
RNA/RNP complex-1-interacting phosphatase isoform X1 [Molossus molossus]	Molossus molossus	182	182	0.44	1e-49	50.28	334	XP_036119088.1
PREDICTED: RNA/RNP complex-1-interacting phosphatase [Odobenus rosmarus divergens]	Odobenus rosmarus divergens	181	181	0.44	1e-49	49.72	332	XP_004398756.1
RNA/RNP complex-1-interacting phosphatase isoform X1 [Pipistrellus kuhlii]	Pipistrellus kuhlii	182	182	0.45	2e-49	51.1	337	XP_036291622.1
unnamed protein product [Pipistrellus nathusii]	Pipistrellus nathusii	181	181	0.45	2e-49	51.1	337	CAK6435205.1
RNA/RNP complex-1-interacting phosphatase-like [Empidonax traillii]	Empidonax traillii	176	176	0.44	2e-49	48.33	184	XP_027766280.1
RNA/RNP complex-1-interacting phosphatase [Lutra lutra]	Lutra lutra	181	181	0.44	2e-49	49.72	339	XP_047601880.1
RNA/RNP complex-1-interacting phosphatase [Rhinolophus ferrumequinum]	Rhinolophus ferrumequinum	181	181	0.44	2e-49	50	330	XP_032981156.1
RNA/RNP complex-1-interacting phosphatase [Monodelphis domestica]	Monodelphis domestica	182	182	0.42	2e-49	49.71	376	XP_007477939.1
RNA/RNP complex-1-interacting phosphatase isoform X4 [Anser cygnoides]	Anser cygnoides	177	177	0.43	2e-49	50	197	XP_047911010.1
