# Supplementary material for: Viral piracy of host RNA phosphatase DUSP11 by avipoxviruses
Source: PLoS Pathog. 2025 Apr 21;21(4):e1013101. doi: 10.1371/journal.ppat.1013101 (PMC12058148; doi:10.1371/journal.ppat.1013101)
Supplement: S8 Table — (XLSX) [file ppat.1013101.s022.xlsx]

## Sheet: S8_Table
Short Name	Species	Common/Alternative name	Accession ID
lamprey	Petromyzon marinus	lamprey	XP_032818491.1
crocodile	Crocodylus porosus	saltwater crocodile	XP_019411446.1
mouse	Mus musculus	mouse	NP_082375.4
human	Homo sapiens	human	NP_003575.3
fruit bat	Pteropus vampyrus	large fruit bat	XP_011356447.1
shark	Rhincodon typus	whale shark	XP_020378459.1
frog	Xenopus laevis	clawed frog	XP_041440763.1
caecilian	Geotrypetes seraphini	caecilian	XP_033805047.1
newt	Pleurodeles waltl	newt	KAJ1091596.1
sea turtle	Chelonia mydas	green sea turtle	XP_037742174.1
snake	Ahaetulla prasina	snake	XP_058050012.1
woodpecker	Melanerpes formicivorus	acorn woodpecker	XP_068012618.1
tinamou	Nothoprocta perdicaria	chilean tinamou	XP_025899376.1
chicken	Gallus gallus	chicken	XP_015157914.2
falcon	Falco peregrinus	peregrine falcon	XP_013152189.1
rice fish	Oryzias melastigma	medaka	KAF6721144.1
sturgeon	Acipenser ruthenus	sterlet	XP_058869735.1
ray	Mobula hypostoma	lesser devil ray	XP_062912834.1
CNPV	Canarypox virus	CNPV	NP_955108.1
MPPV	Magpiepox virus	MPPV	QGM48715.1
FNPV	Finchpox virus	FNPV	UOX38764.1
ChePV	Cheloniid poxvirus 1	ChePV	QRI42800.1
MLPV	Mudlarkpox virus	MLPV	QRM15361.1
SWPV2	Shearwaterpox virus	SWPV2	ARE67303.1
ALPV	Albatrosspox virus	ALPV	QRM16049.1
PEPV	Penguinpox virus 2	PEPV	QRM15716.1
