# Supplementary material for: Viral piracy of host RNA phosphatase DUSP11 by avipoxviruses
Source: PLoS Pathog. 2025 Apr 21;21(4):e1013101. doi: 10.1371/journal.ppat.1013101 (PMC12058148; doi:10.1371/journal.ppat.1013101)
Supplement: S9 Table — First 10 results shown for each virus excluding other avipox vDUSP11s. (XLSX) [file ppat.1013101.s023.xlsx]

## Sheet: S9_Table
Description	Scientific Name	Max Score	Total Score	Query Cover	E value	Per. ident	Acc. Len	Accession
SWPV1-074 [Shearwaterpox virus]	Shearwaterpox virus	498	498	1	1e-177	100	245	ARF02681.1
RNA/RNP complex-1-interacting phosphatase [Grus americana]	Grus americana	183	183	0.93	2e-52	41.99	309	XP_054660434.1
RNA/RNP complex-1-interacting phosphatase [Corvus hawaiiensis]	Corvus hawaiiensis	181	181	0.72	6e-52	48.88	305	XP_048146001.1
DUS11 phosphatase [Pachycephala philippinensis]	Pachycephala philippinensis	176	176	0.68	1e-51	50.89	169	NXI05060.1
RNA/RNP complex-1-interacting phosphatase [Jaculus jaculus]	Jaculus jaculus	181	181	0.71	2e-51	49.14	329	XP_004668336.1
DUS11 phosphatase [Corvus moneduloides]	Corvus moneduloides	176	176	0.68	2e-51	50.89	169	NXD59544.1
DUS11 phosphatase [Eulacestoma nigropectus]	Eulacestoma nigropectus	176	176	0.68	2e-51	50.3	169	NXB30747.1
DUS11 phosphatase [Grus americana]	Grus americana	175	175	0.68	4e-51	50.3	169	NWH25829.1
RNA/RNP complex-1-interacting phosphatase [Corvus cornix cornix]	Corvus cornix cornix	181	181	0.72	5e-51	48.88	349	XP_039420096.1
DUS11 phosphatase [Dicrurus megarhynchus]	Dicrurus megarhynchus	174	174	0.68	6e-51	50.3	169	NXJ20454.1
RNA/RNP complex-1-interacting phosphatase [Orycteropus afer afer]	Orycteropus afer afer	178	178	0.71	6e-51	48.28	289	XP_007950860.1
DUS11 phosphatase [Machaerirhynchus nigripectus]	Machaerirhynchus nigripectus	174	174	0.68	6e-51	50.89	169	NWV88607.1
Description	Scientific Name	Max Score	Total Score	Query Cover	E value	Per. ident	Acc. Len	Accession
putative RNA phosphatase [Cheloniid poxvirus 1]	Cheloniid poxvirus 1	615	615	1	0	100	303	QRI42800.1
RNA/RNP complex-1-interacting phosphatase [Sceloporus undulatus]	Sceloporus undulatus	191	191	0.63	2e-54	49.49	321	XP_042328494.1
RNA/RNP complex-1-interacting phosphatase isoform X3 [Varanus komodoensis]	Varanus komodoensis	187	187	0.57	3e-54	51.69	249	XP_044273321.1
RNA/RNP complex-1-interacting phosphatase isoform X3 [Tiliqua scincoides]	Tiliqua scincoides	189	189	0.57	6e-54	50.86	307	XP_066495500.1
RNA/RNP complex-1-interacting phosphatase isoform X2 [Varanus komodoensis]	Varanus komodoensis	187	187	0.57	6e-54	51.69	261	XP_044273320.1
RNA/RNP complex-1-interacting phosphatase isoform X1 [Anolis carolinensis]	Anolis carolinensis	191	191	0.61	8e-54	49.2	381	XP_062817178.1
RNA/RNP complex-1-interacting phosphatase isoform X2 [Anolis carolinensis]	Anolis carolinensis	190	190	0.61	1e-53	49.2	376	XP_062817179.1
RNA/RNP complex-1-interacting phosphatase isoform X1 [Tiliqua scincoides]	Tiliqua scincoides	189	189	0.57	1e-53	50.86	320	XP_066495498.1
RNA/RNP complex-1-interacting phosphatase isoform X2 [Tiliqua scincoides]	Tiliqua scincoides	188	188	0.57	2e-53	50.86	312	XP_066495499.1
RNA/RNP complex-1-interacting phosphatase isoform X2 [Elgaria multicarinata webbii]	Elgaria multicarinata webbii	186	186	0.62	3e-53	49.21	259	XP_062995277.1
RNA/RNP complex-1-interacting phosphatase [Grus americana]	Grus americana	187	187	0.59	3e-53	50.84	309	XP_054660434.1
RNA/RNP complex-1-interacting phosphatase [Corvus hawaiiensis]	Corvus hawaiiensis	187	187	0.59	3e-53	49.17	305	XP_048146001.1
Description	Scientific Name	Max Score	Total Score	Query Cover	E value	Per. ident	Acc. Len	Accession
CNPV085 putative RNA phosphatase [Canarypox virus]	Canarypox virus	803	803	1	0	100	403	NP_955108.1
RNA/RNP complex-1-interacting phosphatase [Corvus hawaiiensis]	Corvus hawaiiensis	194	194	0.43	8e-55	51.7	305	XP_048146001.1
RNA/RNP complex-1-interacting phosphatase-like isoform X1 [Motacilla alba alba]	Motacilla alba alba	191	191	0.51	1e-54	46.41	222	XP_038016256.1
RNA/RNP complex-1-interacting phosphatase [Calypte anna]	Calypte anna	194	194	0.43	1e-54	52	320	XP_030319948.1
RNA/RNP complex-1-interacting phosphatase [Grus americana]	Grus americana	194	194	0.43	1e-54	51.14	309	XP_054660434.1
RNA/RNP complex-1-interacting phosphatase [Sceloporus undulatus]	Sceloporus undulatus	194	194	0.46	2e-54	51.05	321	XP_042328494.1
RNA/RNP complex-1-interacting phosphatase [Corvus cornix cornix]	Corvus cornix cornix	194	194	0.43	4e-54	51.7	349	XP_039420096.1
RNA/RNP complex-1-interacting phosphatase-like isoform X2 [Motacilla alba alba]	Motacilla alba alba	190	190	0.51	4e-54	45.67	218	XP_038016258.1
DUS11 phosphatase [Vidua macroura]	Vidua macroura	188	188	0.42	4e-54	51.46	169	NXQ02454.1
PREDICTED: RNA/RNP complex-1-interacting phosphatase [Sturnus vulgaris]	Sturnus vulgaris	196	196	0.43	5e-54	52.57	435	XP_014747572.1
DUS11 phosphatase [Pachycephala philippinensis]	Pachycephala philippinensis	187	187	0.42	8e-54	53.22	169	NXI05060.1
DUS11 phosphatase [Struthidea cinerea]	Struthidea cinerea	187	187	0.42	9e-54	53.8	169	NXB60100.1
Description	Scientific Name	Max Score	Total Score	Query Cover	E value	Per. ident	Acc. Len	Accession
DSP DUSP11 [Finch poxvirus]	Finch poxvirus	962	962	1	0	100	501	UOX38764.1
RNA/RNP complex-1-interacting phosphatase [Grus americana]	Grus americana	198	198	0.37	3e-55	50	309	XP_054660434.1
RNA/RNP complex-1-interacting phosphatase [Melopsittacus undulatus]	Melopsittacus undulatus	196	196	0.37	2e-54	48.95	314	XP_033926501.1
RNA/RNP complex-1-interacting phosphatase [Calypte anna]	Calypte anna	193	193	0.34	4e-53	50.57	320	XP_030319948.1
RNA/RNP complex-1-interacting phosphatase [Indicator indicator]	Indicator indicator	192	192	0.34	1e-52	50.57	325	XP_054252571.1
RNA/RNP complex-1-interacting phosphatase [Canis lupus familiaris]	Canis lupus familiaris	191	191	0.39	2e-52	49.25	332	XP_005630616.1
RNA/RNP complex-1-interacting phosphatase [Nyctereutes procyonoides]	Nyctereutes procyonoides	191	191	0.39	3e-52	49.25	332	XP_055168628.1
RNA/RNP complex-1-interacting phosphatase [Corvus hawaiiensis]	Corvus hawaiiensis	190	190	0.34	3e-52	50.29	305	XP_048146001.1
RNA/RNP complex-1-interacting phosphatase isoform X1 [Myiozetetes cayanensis]	Myiozetetes cayanensis	190	190	0.34	4e-52	50	306	XP_050181691.1
RNA/RNP complex-1-interacting phosphatase [Ornithorhynchus anatinus]	Ornithorhynchus anatinus	193	193	0.4	4e-52	46.77	419	XP_028921823.1
RNA/RNP complex-1-interacting phosphatase [Rhinatrema bivittatum]	Rhinatrema bivittatum	191	191	0.36	4e-52	49.73	344	XP_029460003.1
RNA/RNP complex-1-interacting phosphatase [Pogoniulus pusillus]	Pogoniulus pusillus	190	190	0.34	5e-52	50.29	308	XP_064031825.1
Description	Scientific Name	Max Score	Total Score	Query Cover	E value	Per. ident	Acc. Len	Accession
putative RNA phosphatase [Magpiepox virus]	Magpiepox virus	585	585	1	0	100	286	QGM48715.1
RNA/RNP complex-1-interacting phosphatase [Corvus hawaiiensis]	Corvus hawaiiensis	197	197	0.61	1e-57	52.84	305	XP_048146001.1
RNA/RNP complex-1-interacting phosphatase [Grus americana]	Grus americana	196	196	0.61	4e-57	52.27	309	XP_054660434.1
RNA/RNP complex-1-interacting phosphatase [Calypte anna]	Calypte anna	196	196	0.6	6e-57	53.45	320	XP_030319948.1
RNA/RNP complex-1-interacting phosphatase [Corvus cornix cornix]	Corvus cornix cornix	197	197	0.61	8e-57	52.84	349	XP_039420096.1
RNA/RNP complex-1-interacting phosphatase isoform X3 [Accipiter gentilis]	Accipiter gentilis	194	194	0.6	9e-57	53.45	271	XP_049686642.1
RNA/RNP complex-1-interacting phosphatase isoform X2 [Aquila chrysaetos chrysaetos]	Aquila chrysaetos chrysaetos	196	196	0.6	1e-56	53.45	314	XP_029890719.1
DUS11 phosphatase [Pachycephala philippinensis]	Pachycephala philippinensis	191	191	0.59	1e-56	54.39	169	NXI05060.1
RNA/RNP complex-1-interacting phosphatase isoform X3 [Aquila chrysaetos chrysaetos]	Aquila chrysaetos chrysaetos	194	194	0.6	1e-56	53.45	271	XP_040984244.1
DUS11 phosphatase [Struthidea cinerea]	Struthidea cinerea	190	190	0.59	1e-56	54.97	169	NXB60100.1
PREDICTED: RNA/RNP complex-1-interacting phosphatase isoform X3 [Haliaeetus leucocephalus]	Haliaeetus leucocephalus	196	196	0.6	2e-56	53.45	329	XP_010561166.1
RNA/RNP complex-1-interacting phosphatase isoform X1 [Aquila chrysaetos chrysaetos]	Aquila chrysaetos chrysaetos	195	195	0.6	2e-56	53.45	329	XP_029890718.1
Description	Scientific Name	Max Score	Total Score	Query Cover	E value	Per. ident	Acc. Len	Accession
putative RNA phosphatase [Albatrosspox virus]	Albatrosspox virus	516	516	1	0	100	251	QRM16049.1
RNA/RNP complex-1-interacting phosphatase [Corvus hawaiiensis]	Corvus hawaiiensis	199	199	0.7	8e-59	53.41	305	XP_048146001.1
RNA/RNP complex-1-interacting phosphatase [Corvus cornix cornix]	Corvus cornix cornix	199	199	0.7	4e-58	53.41	349	XP_039420096.1
RNA/RNP complex-1-interacting phosphatase [Calypte anna]	Calypte anna	196	196	0.69	4e-57	52.87	320	XP_030319948.1
DUS11 phosphatase [Upupa epops]	Upupa epops	191	191	0.68	4e-57	53.22	169	NWU89504.1
RNA/RNP complex-1-interacting phosphatase isoform X3 [Accipiter gentilis]	Accipiter gentilis	194	194	0.69	6e-57	52.87	271	XP_049686642.1
RNA/RNP complex-1-interacting phosphatase isoform X2 [Aquila chrysaetos chrysaetos]	Aquila chrysaetos chrysaetos	195	195	0.69	7e-57	52.87	314	XP_029890719.1
RNA/RNP complex-1-interacting phosphatase isoform X3 [Aquila chrysaetos chrysaetos]	Aquila chrysaetos chrysaetos	193	193	0.69	7e-57	52.87	271	XP_040984244.1
DUS11 phosphatase [Struthidea cinerea]	Struthidea cinerea	190	190	0.68	7e-57	54.39	169	NXB60100.1
DUS11 phosphatase [Pachycephala philippinensis]	Pachycephala philippinensis	190	190	0.68	7e-57	53.8	169	NXI05060.1
RNA/RNP complex-1-interacting phosphatase isoform X3 [Aythya fuligula]	Aythya fuligula	191	191	0.69	8e-57	52.87	197	XP_032059945.1
PREDICTED: RNA/RNP complex-1-interacting phosphatase isoform X3 [Haliaeetus leucocephalus]	Haliaeetus leucocephalus	195	195	0.69	1e-56	52.87	329	XP_010561166.1
