# Supplementary material for: Viral piracy of host RNA phosphatase DUSP11 by avipoxviruses
Source: PLoS Pathog. 2025 Apr 21;21(4):e1013101. doi: 10.1371/journal.ppat.1013101 (PMC12058148; doi:10.1371/journal.ppat.1013101)
Supplement: S10 Table — (XLSX) [file ppat.1013101.s024.xlsx]

## Sheet: S10_Table
Oligo name	Sequence
3xFLAG around the horn R	5'-CTTGTCATCGTCATCCTTGTAG-'3
DUSP12 around the horn F	5'-TTGGAGGCTCCGGGC-'3
SWPV around the horn F	5'-GGAAAGAAAAAAAGCAAACATTATAATCA-'3
SWPV CM R	5'-AGCTGGGTCTAGATTATGCC-'3
SWPV CM/ChePV CM F	5'-ACTGAAACTCGAGGCCAC-'3
SWPV CM around the horn F	5'-AGTACTCACGGGCTTAACCGCAC-'3
SWPV CM around the horn R	5'-GTGTACACCAATCAACTTGTTATTGTCGC-'3
ChePV CM R	5'-AAAGCTGGGTCTAGATTAAGC-'3
ChePV CM overlap F	5'-CATAACAACAAATTGATAGGTGTCCATAGCACTCATGGTTTGAATCGAAC-'3
ChePV CM overlap R	5'-GTTCGATTCAAACCATGAGTGCTATGGACACCTATCAATTTGTTGTTATG-'3
pGEX SWPV F	5'-ATCGGGATCCGGAAAGAAAAAAAGCAAACATTATAATCA-'3
pGEX SWPV R	5'-CTCCCATAATGATGAACACGTGAGCGGCCGCATCG-'3
pGEX hDUSP11 F	5'-ATCGGGATCCAACCACATCCCCGAAAGG-'3
pGEX hDUSP11 R	5'- CCTTCAGAATGGTCCTATCAGATGAGCGGCCGCATCG-'3
ChePV1 vDUSP11 gblock	5'-TGCACTCGAGGCCACCATGGACTACAAAGACCATGACGGTGATTATAAAGATCATGACATCGACTACAAGGATGACGATGACAAGGGAAAGAAAGCCCCGAGACACTACAACAATTTGCCAGATAAGTGGTTGGATTATGTCCCGATCGGCGATGTAATTGAAAATACACGCTTCATTGCGTTCAAAGTACCATTGTCTAAAAAGTATGACCGAGTTATCATGGATCCCAAAAACAGGTTTTACGTCGAGGACCTCTTGAACTACCTCCACTCAAACGGAAAACAACTGGGACTGATCATTGATCTCAACCTGAGCTACCGCTATTATAATCCTTGCGTATTGCCTAATGATATTAGGCATGTGAAGATAATGCTCAAAGGACGGGGCCGCATACC…
SWPV2 vDUSP11 gblock	5'-ACTGCTCGAGGCCACCATGGACTACAAAGACCATGACGGTGATTATAAAGATCATGACATCGACTACAAGGATGACGATGACAAGAGCCAGTGGCATCATATGGGAAAGAAAAAAAGCAAACATTATAATCACATACCTGACAAATGGCTGGACTACCTCCCTATAGGCGACGTAATCGAGAACACACGCTTTATTGCGTTCAAGGTGCCTTTGAACAATAAGTACGATAAGGCTATTACAGATCCAATCAATAGATTCCATCTGGAAGACTTGATAAATTACCTGAAGGATAACGGGAAACAACTTGGAATGATTATCGATCTTTCCTACAGTTTCAGGTACTACAATCCTAGGTTGCTGCCTTCCACAATACGCCATGTTAAAATCATGTTGAA…
human DUSP12 gBlock	5'-ACTGCTCGAGGCCACCATGGACTACAAAGACCATGACGGTGATTATAAAGATCATGACATCGACTACAAGGATGACGATGACAAGAGCCAGTGGCATCATATGTTGGAGGCTCCGGGCCCGAGTGATGGCTGCGAGCTCAGCAACCCCAGCGCCAGCAGAGTCAGCTGTGCCGGGCAGATGCTGGAAGTGCAGCCAGGATTGTATTTCGGTGGGGCCGCGGCCGTCGCGGAGCCAGATCACCTGAGGGAAGCGGGCATCACGGCCGTGCTAACAGTGGACTCGGAGGAGCCCAGCTTCAAGGCGGGGCCTGGGGTCGAGGATCTATGGCGCCTCTTCGTGCCAGCGCTGGACAAACCCGAGACGGACCTACTCAGCCATCTGGACCGGTGCGTGGC…
RT-qPCR primers
GAPDH F	5'-ACATCGCTCAGACACCATG-'3
GAPDH R	5'-TGTAGTTGAGGTCAATGAAGGG-'3
ISG15 F	5'-ACTCATCTTTGCCAGTACAGG-'3
ISG15 R	5'-CAGCTCTGACACCGACATG-'3
IFNB1 F	5'-GTCACTGTGCCTGGACCATAG-'3
IFNB1 R	5'-GTTTCGGAGGTAACCTGTAAGTC-'3
Northern blot probes
vtRNA1-1	5'-TGTCGAAGTAACCGCTGAGC-'3
vtRNA2-1	5'-GTAACCGCTTGAGCTAACTCCGAC-'3
tRNA-Cys-GCA-6-1	5'-GTCAAATGCTCTACCACTGAGCTACACC-'3
Antibodies
DUSP11 polyclonal antibody (Rabbit)	Proteintech 10204-2-AP
Monoclonal ANTI-FLAG M2 antibody produced in mouse	Sigma-Aldrich F1804
Alpha Tubulin Monoclonal antibody (Mouse)	Proteintech 66031-1-Ig
β-Tubulin Polyclonal Antibody (Rabbit)	Cell Signaling Technology #2146s
800CW Donkey anti-Rabbit IgG Secondary Antibody	LI-COR IRDye 926-32213
Goat anti-Mouse IgG1 Cross-Adsorbed Secondary Antibody, Alexa Fluor 488	Invitrogen A10112
Goat anti-Mouse IgG (H+L) Cross-Adsorbed Secondary Antibody, Alexa Fluor 594	Invitrogen A11005
680LT Donkey anti-Mouse IgG Secondary Antibody	LI-COR IRDye 925-68022
Reagents
dNTP Set, 100mM	Thermo Fisher R0181
DNase I, RNase-free (1 U/μL)	Thermo Fisher EN0521
SuperScript III First-Strand Synthesis System	Invitrogen 18080051
PolyDT (5'- TTTTTTTTTTTTTTTTTTTT -'3)	IDT
PerfeCTa SYBR Green FastMix	Quantabio
ProLong Diamond Antifade Mountant	Invitrogen #P36961
